# Supplementary material for: Positioning and joining of organic single-crystalline wires
Source: Nat Commun. 2015 Mar 27;6:6737. doi: 10.1038/ncomms7737 (PMC4389254; doi:10.1038/ncomms7737)
Supplement: Supplementary Data 1 — Crystallographic Information File for BPEA. [file ncomms7737-s2.cif]

data_sa3680
_audit_creation_date              2014-10-22
_audit_creation_method
;
Olex2 1.2
(compiled 2013.12.10 svn.r2850 for OlexSys, GUI svn.r4736)
;
_shelxl_version_number            2013-4
_publ_contact_author_address      ?
_publ_contact_author_email        ?
_publ_contact_author_name         ''
_publ_contact_author_phone        ?
_publ_section_references
;
Dolomanov, O.V., Bourhis, L.J., Gildea, R.J, Howard, J.A.K. & Puschmann, H.
 (2009), J. Appl. Cryst. 42, 339-341.

Sheldrick, G.M. (2008). Acta Cryst. A64, 112-122
;
_chemical_name_common             ?
_chemical_name_systematic
;
 ?
;
_chemical_formula_moiety          'C30 H18'
_chemical_formula_sum             'C30 H18'
_chemical_formula_weight          378.44
_chemical_melting_point           ?
loop_
  _atom_type_symbol
  _atom_type_description
  _atom_type_scat_dispersion_real
  _atom_type_scat_dispersion_imag
  _atom_type_scat_source
 'C' 'C' 0.0033 0.0016 'International Tables Vol C Tables 4.2.6.8 and 6.1.1.4'
 'H' 'H' 0.0000 0.0000 'International Tables Vol C Tables 4.2.6.8 and 6.1.1.4'

_shelx_space_group_comment
;
The symmetry employed for this shelxl refinement is uniquely defined
by the following loop, which should always be used as a source of
symmetry information in preference to the above space-group names.
They are only intended as comments.
;
_space_group_crystal_system       'monoclinic'
_space_group_IT_number            15
_space_group_name_H-M_alt         'C 1 2/c 1'
_space_group_name_Hall            '-C 2yc'
loop_
  _space_group_symop_operation_xyz
 'x, y, z'
 '-x, y, -z+1/2'
 'x+1/2, y+1/2, z'
 '-x+1/2, y+1/2, -z+1/2'
 '-x, -y, -z'
 'x, -y, z-1/2'
 '-x+1/2, -y+1/2, -z'
 'x+1/2, -y+1/2, z-1/2'

_cell_length_a                    22.535(14)
_cell_length_b                    5.356(3)
_cell_length_c                    16.749(11)
_cell_angle_alpha                 90
_cell_angle_beta                  98.687(9)
_cell_angle_gamma                 90
_cell_volume                      1998(2)
_cell_formula_units_Z             4
_cell_measurement_reflns_used     2928
_cell_measurement_temperature     173.1500
_cell_measurement_theta_max       27.4761
_cell_measurement_theta_min       1.2299
_shelx_estimated_absorpt_T_max    ?
_shelx_estimated_absorpt_T_min    ?
_exptl_absorpt_coefficient_mu     0.071
_exptl_absorpt_correction_T_max   1.0000
_exptl_absorpt_correction_T_min   0.8257
_exptl_absorpt_correction_type    multi-scan
_exptl_absorpt_process_details    'CrystalClear (Rigaku Inc., 2007)'
_exptl_crystal_colour             orange
_exptl_crystal_colour_primary     orange
_exptl_crystal_density_diffrn     1.258
_exptl_crystal_density_meas       ?
_exptl_crystal_density_method     ?
_exptl_crystal_description        Plate
_exptl_crystal_F_000              792
_exptl_crystal_size_max           0.602
_exptl_crystal_size_mid           0.162
_exptl_crystal_size_min           0.06
_exptl_special_details
;
 ?
;
_exptl_transmission_factor_max    ?
_exptl_transmission_factor_min    ?
_diffrn_reflns_av_R_equivalents   0.0386
_diffrn_reflns_av_unetI/netI      0.0345
_diffrn_reflns_Laue_measured_fraction_full 0.994
_diffrn_reflns_Laue_measured_fraction_max 0.993
_diffrn_reflns_limit_h_max        28
_diffrn_reflns_limit_h_min        -23
_diffrn_reflns_limit_k_max        6
_diffrn_reflns_limit_k_min        -6
_diffrn_reflns_limit_l_max        21
_diffrn_reflns_limit_l_min        -21
_diffrn_reflns_number             7326
_diffrn_reflns_point_group_measured_fraction_full 0.994
_diffrn_reflns_point_group_measured_fraction_max 0.993
_diffrn_reflns_theta_full         26.000
_diffrn_reflns_theta_max          27.493
_diffrn_reflns_theta_min          2.835
_diffrn_ambient_temperature       173.1500
_diffrn_detector_area_resol_mean  28.5714
_diffrn_measured_fraction_theta_full 0.994
_diffrn_measured_fraction_theta_max 0.993
_diffrn_measurement_device
;
Saturn724+ (2x2 bin mode)
;
_diffrn_measurement_device_details
;
AFC10: Fixed Chi 2 circle
;
_diffrn_measurement_device_type   'Saturn724+ CCD' 
_diffrn_measurement_method        '\w scans at fixed \c = 45\%'    
_diffrn_number_total              2505
_diffrn_orient_matrix_type        d*Trek
_diffrn_orient_matrix_UB_11       0.0208
_diffrn_orient_matrix_UB_12       -0.0326
_diffrn_orient_matrix_UB_13       -0.0228
_diffrn_orient_matrix_UB_21       -0.0277
_diffrn_orient_matrix_UB_22       -0.1173
_diffrn_orient_matrix_UB_23       0.1426
_diffrn_orient_matrix_UB_31       -0.0479
_diffrn_orient_matrix_UB_32       -0.0233
_diffrn_orient_matrix_UB_33       -0.0285
_diffrn_radiation_detector        CCD
_diffrn_radiation_monochromator   'Graphite Monochromator'
_diffrn_radiation_type            MoK\a
_diffrn_radiation_wavelength      0.71073
_diffrn_source                    'Sealed Tube'
_diffrn_source_current            30.0000
_diffrn_source_power              1.5000
_diffrn_source_voltage            50.0000
_diffrn_special_details
;
 ?
;
_reflns_Friedel_coverage          0.000
_reflns_Friedel_fraction_full     .
_reflns_Friedel_fraction_max      .
_reflns_number_gt                 2097
_reflns_number_total              2259
_reflns_special_details
;
 Reflections were merged by SHELXL according to the crystal
 class for the calculation of statistics and refinement.
 
 _reflns_Friedel_fraction is defined as the number of unique
 Friedel pairs measured divided by the number that would be
 possible theoretically, ignoring centric projections and
 systematic absences.
;
_reflns_threshold_expression      'I > 2\s(I)'
_computing_cell_refinement        'CrystalClear (Rigaku Inc., 2007)'
_computing_data_collection        'CrystalClear (Rigaku Inc., 2007)'
_computing_data_reduction         'CrystalClear (Rigaku Inc., 2007)'
_computing_molecular_graphics     'Olex2 (Dolomanov et al., 2009)'
_computing_publication_material   'Olex2 (Dolomanov et al., 2009)'
_computing_structure_refinement   'SHELXL (Sheldrick, 2013)'
_computing_structure_solution
;
'SHELXS (Sheldrick, 2013)'
;
_refine_diff_density_max          0.165
_refine_diff_density_min          -0.170
_refine_diff_density_rms          0.038
_refine_ls_extinction_coef        .
_refine_ls_extinction_method      none
_refine_ls_goodness_of_fit_ref    1.239
_refine_ls_hydrogen_treatment     constr
_refine_ls_matrix_type            full
_refine_ls_number_parameters      136
_refine_ls_number_reflns          2259
_refine_ls_number_restraints      0
_refine_ls_R_factor_all           0.0748
_refine_ls_R_factor_gt            0.0676
_refine_ls_restrained_S_all       1.239
_refine_ls_shift/su_max           0.001
_refine_ls_shift/su_mean          0.000
_refine_ls_structure_factor_coef  Fsqd
_refine_ls_weighting_details
'w=1/[\s^2^(Fo^2^)+(0.0400P)^2^+1.7800P] where P=(Fo^2^+2Fc^2^)/3'
_refine_ls_weighting_scheme       calc
_refine_ls_wR_factor_gt           0.1372
_refine_ls_wR_factor_ref          0.1411
_refine_special_details
;
 ?
;
_olex2_refinement_description
;
1. Fixed Uiso
 At 1.2 times of:
  All C(H) groups
2.a Aromatic/amide H refined with riding coordinates:
 C2(H2), C3(H3), C4(H4), C5(H5), C6(H6), C12(H12), C13(H13), C14(H14), C15(H15)
;
_atom_sites_solution_hydrogens    geom
_atom_sites_solution_primary      ?
_atom_sites_solution_secondary    ?
loop_
  _atom_site_label
  _atom_site_type_symbol
  _atom_site_fract_x
  _atom_site_fract_y
  _atom_site_fract_z
  _atom_site_U_iso_or_equiv
  _atom_site_adp_type
  _atom_site_occupancy
  _atom_site_site_symmetry_order
  _atom_site_calc_flag
  _atom_site_refinement_flags_posn
  _atom_site_refinement_flags_adp
  _atom_site_refinement_flags_occupancy
  _atom_site_disorder_assembly
  _atom_site_disorder_group
 C1 C 0.33762(7) 0.1153(3) 0.22411(10) 0.0257(4) Uani 1 1 d . . . . .
 C2 C 0.33610(8) -0.0699(4) 0.16551(11) 0.0350(4) Uani 1 1 d . . . . .
 H2 H 0.3650 -0.1952 0.1714 0.042 Uiso 1 1 calc R . . . .
 C3 C 0.29195(9) -0.0684(4) 0.09872(11) 0.0395(5) Uani 1 1 d . . . . .
 H3 H 0.2913 -0.1925 0.0598 0.047 Uiso 1 1 calc R . . . .
 C4 C 0.24887(8) 0.1153(4) 0.08941(11) 0.0365(5) Uani 1 1 d . . . . .
 H4 H 0.2187 0.1131 0.0449 0.044 Uiso 1 1 calc R . . . .
 C5 C 0.25047(8) 0.3030(4) 0.14614(11) 0.0370(5) Uani 1 1 d . . . . .
 H5 H 0.2218 0.4291 0.1393 0.044 Uiso 1 1 calc R . . . .
 C6 C 0.29473(8) 0.3043(4) 0.21339(10) 0.0323(4) Uani 1 1 d . . . . .
 H6 H 0.2957 0.4316 0.2514 0.039 Uiso 1 1 calc R . . . .
 C7 C 0.38145(8) 0.1031(3) 0.29560(10) 0.0287(4) Uani 1 1 d . . . . .
 C8 C 0.41655(7) 0.0775(3) 0.35663(10) 0.0278(4) Uani 1 1 d . . . . .
 C9 C 0.45843(7) 0.0396(3) 0.42882(10) 0.0261(4) Uani 1 1 d . . . . .
 C10 C 0.45627(7) 0.1933(3) 0.49707(9) 0.0253(4) Uani 1 1 d . . . . .
 C11 C 0.49839(7) 0.1538(3) 0.56892(10) 0.0252(4) Uani 1 1 d . . . . .
 C12 C 0.49599(8) 0.3149(3) 0.63612(10) 0.0298(4) Uani 1 1 d . . . . .
 H12 H 0.5229 0.2911 0.6833 0.036 Uiso 1 1 calc R . . . .
 C13 C 0.45516(8) 0.5023(4) 0.63261(11) 0.0328(4) Uani 1 1 d . . . . .
 H13 H 0.4547 0.6060 0.6770 0.039 Uiso 1 1 calc R . . . .
 C14 C 0.41325(8) 0.5411(4) 0.56177(11) 0.0329(4) Uani 1 1 d . . . . .
 H14 H 0.3852 0.6689 0.5600 0.039 Uiso 1 1 calc R . . . .
 C15 C 0.41402(7) 0.3913(3) 0.49622(10) 0.0296(4) Uani 1 1 d . . . . .
 H15 H 0.3864 0.4190 0.4499 0.035 Uiso 1 1 calc R . . . .

loop_
  _atom_site_aniso_label
  _atom_site_aniso_U_11
  _atom_site_aniso_U_22
  _atom_site_aniso_U_33
  _atom_site_aniso_U_23
  _atom_site_aniso_U_13
  _atom_site_aniso_U_12
 C1 0.0247(8) 0.0288(9) 0.0222(8) 0.0016(7) -0.0004(6) -0.0026(7)
 C2 0.0354(10) 0.0347(10) 0.0328(10) -0.0036(8) -0.0020(8) 0.0043(8)
 C3 0.0443(11) 0.0419(11) 0.0291(10) -0.0087(8) -0.0045(8) -0.0038(9)
 C4 0.0293(9) 0.0529(12) 0.0249(9) 0.0064(8) -0.0034(7) -0.0072(9)
 C5 0.0316(10) 0.0451(12) 0.0337(10) 0.0104(9) 0.0028(7) 0.0108(9)
 C6 0.0362(10) 0.0335(10) 0.0263(9) -0.0004(7) 0.0020(7) 0.0047(8)
 C7 0.0257(8) 0.0324(9) 0.0272(9) 0.0008(7) 0.0015(7) -0.0014(7)
 C8 0.0260(8) 0.0308(9) 0.0258(9) 0.0012(7) 0.0012(7) -0.0028(7)
 C9 0.0223(8) 0.0331(9) 0.0221(8) 0.0040(7) 0.0009(6) -0.0051(7)
 C10 0.0218(8) 0.0305(9) 0.0234(8) 0.0038(7) 0.0026(6) -0.0048(7)
 C11 0.0231(8) 0.0304(9) 0.0220(8) 0.0028(7) 0.0027(6) -0.0055(7)
 C12 0.0288(9) 0.0365(10) 0.0234(8) 0.0011(7) 0.0018(7) -0.0035(7)
 C13 0.0344(10) 0.0372(10) 0.0279(9) -0.0033(8) 0.0083(7) -0.0057(8)
 C14 0.0304(9) 0.0332(10) 0.0358(10) 0.0018(8) 0.0076(7) 0.0024(8)
 C15 0.0255(9) 0.0338(10) 0.0288(9) 0.0038(7) 0.0020(7) -0.0006(7)

_geom_special_details
;
 All esds (except the esd in the dihedral angle between two l.s. planes)
 are estimated using the full covariance matrix.  The cell esds are taken
 into account individually in the estimation of esds in distances, angles
 and torsion angles; correlations between esds in cell parameters are only
 used when they are defined by crystal symmetry.  An approximate (isotropic)
 treatment of cell esds is used for estimating esds involving l.s. planes.
;
loop_
  _geom_bond_atom_site_label_1
  _geom_bond_atom_site_label_2
  _geom_bond_distance
  _geom_bond_site_symmetry_2
  _geom_bond_publ_flag
 C1 C2 1.392(3) . ?
 C1 C6 1.392(2) . ?
 C1 C7 1.434(2) . ?
 C2 C3 1.380(3) . ?
 C3 C4 1.374(3) . ?
 C4 C5 1.380(3) . ?
 C5 C6 1.387(2) . ?
 C7 C8 1.202(2) . ?
 C8 C9 1.431(2) . ?
 C9 C10 1.416(2) . ?
 C9 C11 1.418(3) 5_656 ?
 C10 C11 1.431(2) . ?
 C10 C15 1.424(2) . ?
 C11 C9 1.418(3) 5_656 ?
 C11 C12 1.426(2) . ?
 C12 C13 1.357(3) . ?
 C13 C14 1.416(3) . ?
 C14 C15 1.362(3) . ?

loop_
  _geom_angle_atom_site_label_1
  _geom_angle_atom_site_label_2
  _geom_angle_atom_site_label_3
  _geom_angle
  _geom_angle_site_symmetry_1
  _geom_angle_site_symmetry_3
  _geom_angle_publ_flag
 C2 C1 C6 118.97(16) . . ?
 C2 C1 C7 119.77(16) . . ?
 C6 C1 C7 121.21(16) . . ?
 C3 C2 C1 120.34(18) . . ?
 C4 C3 C2 120.43(18) . . ?
 C3 C4 C5 119.92(17) . . ?
 C4 C5 C6 120.23(18) . . ?
 C5 C6 C1 120.07(17) . . ?
 C8 C7 C1 175.56(19) . . ?
 C7 C8 C9 178.4(2) . . ?
 C10 C9 C8 120.05(16) . . ?
 C10 C9 C11 120.70(15) . 5_656 ?
 C11 C9 C8 119.24(16) 5_656 . ?
 C9 C10 C11 119.58(16) . . ?
 C9 C10 C15 121.98(15) . . ?
 C15 C10 C11 118.42(16) . . ?
 C9 C11 C10 119.72(15) 5_656 . ?
 C9 C11 C12 121.93(15) 5_656 . ?
 C12 C11 C10 118.34(16) . . ?
 C13 C12 C11 121.32(16) . . ?
 C12 C13 C14 120.46(17) . . ?
 C15 C14 C13 120.08(18) . . ?
 C14 C15 C10 121.36(16) . . ?

loop_
  _geom_torsion_atom_site_label_1
  _geom_torsion_atom_site_label_2
  _geom_torsion_atom_site_label_3
  _geom_torsion_atom_site_label_4
  _geom_torsion
  _geom_torsion_site_symmetry_1
  _geom_torsion_site_symmetry_2
  _geom_torsion_site_symmetry_3
  _geom_torsion_site_symmetry_4
  _geom_torsion_publ_flag
 C1 C2 C3 C4 -0.2(3) . . . . ?
 C2 C1 C6 C5 1.6(3) . . . . ?
 C2 C3 C4 C5 1.5(3) . . . . ?
 C3 C4 C5 C6 -1.3(3) . . . . ?
 C4 C5 C6 C1 -0.3(3) . . . . ?
 C6 C1 C2 C3 -1.3(3) . . . . ?
 C7 C1 C2 C3 176.16(18) . . . . ?
 C7 C1 C6 C5 -175.88(17) . . . . ?
 C8 C9 C10 C11 -179.97(15) . . . . ?
 C8 C9 C10 C15 -1.3(2) . . . . ?
 C9 C10 C11 C9 -0.4(3) . . . 5_656 ?
 C9 C10 C11 C12 178.68(15) . . . . ?
 C9 C10 C15 C14 -178.63(16) . . . . ?
 C9 C11 C12 C13 178.72(16) 5_656 . . . ?
 C10 C11 C12 C13 -0.3(2) . . . . ?
 C11 C9 C10 C11 0.4(3) 5_656 . . . ?
 C11 C9 C10 C15 179.05(15) 5_656 . . . ?
 C11 C10 C15 C14 0.1(3) . . . . ?
 C11 C12 C13 C14 0.6(3) . . . . ?
 C12 C13 C14 C15 -0.6(3) . . . . ?
 C13 C14 C15 C10 0.3(3) . . . . ?
 C15 C10 C11 C9 -179.09(15) . . . 5_656 ?
 C15 C10 C11 C12 -0.1(2) . . . . ?

_shelx_res_file
;
TITL sa3680 in C2/c
CELL 0.71073 22.5347 5.3558 16.7489 90 98.687 90
ZERR 4 0.0139 0.0032 0.0109 0 0.009 0
LATT 7
SYMM -X,+Y,0.5-Z

SFAC C H
UNIT 120 72

L.S. 4
PLAN  20
BOND
fmap 2
MORE -1
ACTA 52
CONF
OMIT -10 4 2
OMIT -3 1 2
OMIT 2 0 0
OMIT -6 2 3
REM <HKL>D:/D/SXRD/sa(3600-3699)/sa3680/sa3680.hkl</HKL>

WGHT    0.040000    1.780000
FVAR       4.68758
C1    1    0.337619    0.115339    0.224112    11.00000    0.02471    0.02880 =
         0.02224    0.00157   -0.00039   -0.00264
C2    1    0.336102   -0.069867    0.165510    11.00000    0.03537    0.03469 =
         0.03281   -0.00356   -0.00196    0.00433
AFIX  43
H2    2    0.364990   -0.195231    0.171394    11.00000   -1.20000
AFIX   0
C3    1    0.291947   -0.068385    0.098722    11.00000    0.04425    0.04187 =
         0.02914   -0.00869   -0.00450   -0.00377
AFIX  43
H3    2    0.291342   -0.192496    0.059773    11.00000   -1.20000
AFIX   0
C4    1    0.248873    0.115301    0.089407    11.00000    0.02931    0.05289 =
         0.02491    0.00643   -0.00343   -0.00716
AFIX  43
H4    2    0.218683    0.113108    0.044926    11.00000   -1.20000
AFIX   0
C5    1    0.250469    0.303018    0.146137    11.00000    0.03158    0.04507 =
         0.03370    0.01044    0.00284    0.01084
AFIX  43
H5    2    0.221771    0.429089    0.139253    11.00000   -1.20000
AFIX   0
C6    1    0.294726    0.304322    0.213388    11.00000    0.03622    0.03349 =
         0.02632   -0.00036    0.00203    0.00471
AFIX  43
H6    2    0.295750    0.431566    0.251355    11.00000   -1.20000
AFIX   0
C7    1    0.381454    0.103078    0.295604    11.00000    0.02570    0.03239 =
         0.02722    0.00084    0.00146   -0.00144
C8    1    0.416551    0.077479    0.356633    11.00000    0.02597    0.03079 =
         0.02585    0.00118    0.00121   -0.00285
C9    1    0.458429    0.039552    0.428816    11.00000    0.02229    0.03312 =
         0.02211    0.00402    0.00091   -0.00514
C10   1    0.456273    0.193319    0.497068    11.00000    0.02180    0.03055 =
         0.02339    0.00382    0.00265   -0.00482
C11   1    0.498394    0.153810    0.568920    11.00000    0.02305    0.03037 =
         0.02205    0.00280    0.00265   -0.00553
C12   1    0.495986    0.314929    0.636121    11.00000    0.02879    0.03646 =
         0.02342    0.00108    0.00176   -0.00347
AFIX  43
H12   2    0.522941    0.291096    0.683310    11.00000   -1.20000
AFIX   0
C13   1    0.455160    0.502316    0.632606    11.00000    0.03439    0.03718 =
         0.02789   -0.00330    0.00828   -0.00573
AFIX  43
H13   2    0.454705    0.606037    0.677041    11.00000   -1.20000
AFIX   0
C14   1    0.413252    0.541060    0.561773    11.00000    0.03036    0.03321 =
         0.03578    0.00184    0.00758    0.00239
AFIX  43
H14   2    0.385163    0.668932    0.560002    11.00000   -1.20000
AFIX   0
C15   1    0.414016    0.391324    0.496223    11.00000    0.02553    0.03381 =
         0.02877    0.00375    0.00204   -0.00060
AFIX  43
H15   2    0.386368    0.418961    0.449949    11.00000   -1.20000
AFIX   0
HKLF 4

REM  sa3680 in C2/c
REM R1 =  0.0676 for    2097 Fo > 4sig(Fo)  and  0.0748 for all    2259 data
REM    136 parameters refined using      0 restraints

END

WGHT      0.0400      1.7800

REM Highest difference peak  0.165,  deepest hole -0.170,  1-sigma level  0.038
Q1    1   0.4884 -0.0060  0.4215  11.00000  0.05    0.17
Q2    1   0.4037 -0.0330  0.3204  11.00000  0.05    0.14
Q3    1   0.4399  0.0424  0.3932  11.00000  0.05    0.14
Q4    1   0.4271  0.5144  0.5222  11.00000  0.05    0.14
Q5    1   0.5546  0.2249  0.6651  11.00000  0.05    0.13
Q6    1   0.4778  0.1768  0.5346  11.00000  0.05    0.13
Q7    1   0.3699  0.3725  0.4208  11.00000  0.05    0.13
Q8    1   0.2600  0.2546  0.1037  11.00000  0.05    0.13
Q9    1   0.4283  0.2480  0.5040  11.00000  0.05    0.13
Q10   1   0.4151  0.0528  0.3034  11.00000  0.05    0.12
Q11   1   0.3558  0.4339  0.4766  11.00000  0.05    0.12
Q12   1   0.2763  0.3778  0.2805  11.00000  0.05    0.11
Q13   1   0.4498  0.0796  0.4747  11.00000  0.05    0.11
Q14   1   0.4880  0.4742  0.6217  11.00000  0.05    0.11
Q15   1   0.3289  0.2634  0.2027  11.00000  0.05    0.11
Q16   1   0.2998  0.1065  0.0422  11.00000  0.05    0.11
Q17   1   0.3589  0.6534  0.5600  11.00000  0.05    0.11
Q18   1   0.3753  0.1010  0.3363  11.00000  0.05    0.11
Q19   1   0.2378  0.5960  0.0644  11.00000  0.05    0.10
Q20   1   0.5294  0.0994  0.5628  11.00000  0.05    0.10
;
_shelx_res_checksum               49367
_shelx_hkl_file
;
   0   0  -1    0.72    8.35   1 0.64819-0.65465 0.75191-0.75191-0.12026 0.07781
   0   0   1   19.92    7.37   1 0.98171-0.97528-0.14194 0.14194-0.12686 0.16931
   0   0  -1   23.49    8.23   1 0.98232-0.98875-0.07745 0.07745-0.17038 0.12792
   0   0  -3   15.81   45.94   1 0.63314-0.65250 0.75701-0.75701-0.16140 0.03405
   0   0  -3  161.68   51.05   1 0.97697-0.99625-0.01231 0.01231-0.21300 0.08563
   0   0   4135049.1  958.48   1 0.68082-0.65510 0.73226-0.73226-0.01621 0.18606
   0   0  -4128620.2  906.03   1 0.62513-0.65095 0.75902-0.75902-0.18190 0.01209
   0   0   4136354.6  916.47   1 0.96977-0.94396-0.23637 0.23637-0.06050 0.23034
   0   0  -4132813.2  896.93   1 0.97202-0.99772 0.02050-0.02050-0.23396 0.06414
   0   0   5  101.16   66.64   1 0.68626-0.65411 0.72734-0.72734 0.00468 0.20762
   0   0  -5   87.21   62.92   1 0.61680-0.64907 0.76065-0.76065-0.20235-0.00990
   0   0   5  129.75   47.78   1 0.96271-0.93044-0.26788 0.26788-0.03771 0.25001
   0   0  -5  116.66   55.14   1 0.96681-0.99791 0.05282-0.05282-0.24996 0.03706
   0   0  -6 1209.68   84.07   1 0.60815-0.64688 0.76192-0.76192-0.22275-0.03195
   0   0   6 1072.68   83.38   1 0.95407-0.91535-0.29922 0.29922-0.01468 0.26943
   0   0  -6 1415.50   88.55   1 0.95884-0.99617 0.08610-0.08610-0.27054 0.01507
   0   0   7  230.76  108.04   1 0.69616-0.65115 0.71636-0.71636 0.04661 0.25061
   0   0  -7   81.65   58.22   1 0.59917-0.64435 0.76281-0.76281-0.24311-0.05405
   0   0   7  188.53   90.58   1 0.94380-0.89863-0.33037 0.33037 0.00859 0.28861
   0   0  -7   57.45   46.08   1 0.94925-0.99279 0.11957-0.11957-0.29088-0.00716
   0   0   8  956.60  146.10   1 0.70062-0.64918 0.71031-0.71031 0.06766 0.27203
   0   0   8  777.63   78.53   1 0.93187-0.88024-0.36135 0.36135 0.03213 0.30754
   0   0  -8  609.47   68.03   1 0.93798-0.98774 0.15322-0.15322-0.31097-0.02964
   0   0   9  298.59   89.26   1 0.91832-0.86025-0.39186 0.39186 0.05589 0.32620
   0   0  -9  171.63   65.31   1 0.92496-0.98094 0.18707-0.18707-0.33082-0.05238
   0   0  10  120.23   71.86   1 0.70853-0.64424 0.69706-0.69706 0.10989 0.31472
   0   0  10  150.35   72.71   1 0.90285-0.83833-0.42243 0.42243 0.07996 0.34459
   0   0 -10  148.31   57.78   1 0.91012-0.97232 0.22112-0.22112-0.35039-0.07538
   0   0  11  325.68   91.73   1 0.71197-0.64125 0.68985-0.68985 0.13109 0.33598
   0   0  11  158.62   60.54   1 0.88548-0.81450-0.45281 0.45281 0.10432 0.36269
   0   0 -11   31.88   43.17   1 0.89106-0.96189 0.25692-0.25692-0.37416-0.09352
   0   0  12 6102.31  747.13   1 0.71485-0.63731 0.68257-0.68257 0.15191 0.35766
   0   0  12 5706.43  235.86   1 0.86608-0.78865-0.48296 0.48296 0.12899 0.38048
   0   0 -12 4997.63  200.13   1 0.87216-0.94943 0.29127-0.29127-0.39304-0.11715
   0   0  13   94.70  113.08   1 0.71760-0.63360 0.67456-0.67456 0.17321 0.37882
   0   0  13  204.22   97.51   1 0.84453-0.76064-0.51288 0.51288 0.15398 0.39794
   0   0  14198300.728988.31   1 0.71999-0.62953 0.66614-0.66614 0.19457 0.39993
   0   0  14197086.9 6126.33   1 0.82065-0.73031-0.54255 0.54255 0.17933 0.41505
   0   0  16  471.74  164.57   1 0.72365-0.62026 0.64802-0.64802 0.23746 0.44196
   0   0  16  758.81  193.41   1 0.76498-0.66154-0.60114 0.60114 0.23113 0.44831
   0   0  17  143.31  223.13   1 0.72490-0.61505 0.63829-0.63829 0.25900 0.46290
   0   0  17   96.62   40.86   1 0.73265-0.62274-0.62988 0.62988 0.25777 0.46413
   0   0  18  607.87  203.45   1 0.72576-0.60945 0.62812-0.62812 0.28059 0.48377
   0   0  19  495.17  197.14   1 0.72620-0.60343 0.61747-0.61747 0.30225 0.50457
   0   0  20  683.03  297.15   1 0.72622-0.59698 0.60633-0.60633 0.32397 0.52532
   0   0  21  338.79  161.34   1 0.72579-0.59009 0.59469-0.59469 0.34576 0.54599
   0   2   055641.54  535.30   1-0.33099 0.33099 0.13252 0.13252-0.93428 0.93428
   0  -2   053620.33  503.75   1-0.53159 0.53159-0.13258-0.13258-0.83655 0.83655
   0   2   053416.14  518.42   1 0.94505-0.94505 0.13270 0.13270-0.29877 0.29877
   0   2   1 5994.77  207.34   1-0.18464 0.19114 0.29082-0.02562-0.93878 0.98122
   0  -2  -1 5672.59  189.06   1-0.42278 0.41628 0.01939-0.28444-0.90602 0.86359
   0   2  -1 6582.16  231.75   1-0.45093 0.44443-0.01789 0.28294-0.89237 0.84995
   0  -2   1 5596.93  176.67   1-0.61431 0.62072-0.26969 0.00426-0.74154 0.78401
   0  -2  -1 5471.87  169.32   1 0.98185-0.98828-0.13925-0.12593-0.12870 0.08625
   0  -2   1 6250.79  193.88   1 0.98213-0.97570-0.13350-0.13168-0.13263 0.17508
   0   2  -1 5781.51  179.40   1 0.95141-0.95763 0.11251 0.15290-0.28662 0.24404
   0   2   1 6313.29  194.34   1 0.93351-0.92729 0.16535 0.10006-0.31813 0.36071
   0   2   2 7810.92  214.79   1-0.02885 0.04161 0.43562-0.17028-0.89966 0.98451
   0  -2  -2 7102.93  191.50   1-0.29877 0.28577 0.16876-0.43396-0.93928 0.85440
   0   2  -2 7015.30  236.83   1-0.53968 0.52690-0.14506 0.41023-0.82927 0.74436
   0  -2   2 8009.19  214.90   1-0.66890 0.68173-0.38286 0.11743-0.63716 0.72211
   0  -2  -2 7739.79  166.46   1 0.98072-0.99358-0.15664-0.10854-0.11675 0.03184
   0  -2   2 7923.80  226.41   1 0.98181-0.96896-0.13997-0.12521-0.12821 0.21312
   0   2  -2 6734.85  188.14   1 0.95461-0.96705 0.10157 0.16384-0.27998 0.19482
   0   2   2 7130.66  186.05   1 0.91282-0.90038 0.21521 0.05020-0.34702 0.43218
   0   2  -324862.36  438.89   1 0.70120-0.72058 0.47177-0.20645 0.53454-0.66191
   0   2   325994.08  489.56   1 0.11616-0.09679 0.55171-0.28646-0.82590 0.95318
   0  -2  -324803.89  440.83   1-0.17626 0.15675 0.29926-0.56446-0.93774 0.81043
   0   2  -324696.07  474.32   1-0.60005 0.58088-0.24524 0.51041-0.76143 0.63406
   0  -2  -324162.14  400.68   1 0.97725-0.99661-0.19057-0.07468-0.09302-0.03435
   0  -2   323972.05  467.27   1 0.98116-0.96189-0.15062-0.11456-0.12090 0.24826
   0   2  -323636.76  457.20   1 0.95571-0.97437 0.09768 0.16772-0.27761 0.14988
   0   2   323335.98  386.14   1 0.87366-0.85434 0.28868-0.02330-0.39163 0.51918
   0   2  -443529.54  700.89   1 0.71853-0.74438 0.53932-0.27400 0.43912-0.60894
   0   2   445660.13  736.37   1 0.23927-0.21358 0.63530-0.37014-0.73425 0.90408
   0  -2  -443863.23  698.26   1-0.06655 0.04104 0.40222-0.66756-0.91311 0.74342
   0   2  -446903.25  777.22   1-0.64036 0.61469-0.32038 0.58581-0.69806 0.52817
   0  -2  -447763.09  707.77   1 0.96696-0.99277-0.24979-0.01546-0.05084-0.11899
   0   2   445207.85  670.00   1 0.79974-0.77398 0.39853-0.13315-0.44897 0.61904
   0   2   5  853.86  143.24   1 0.33692-0.30480 0.69084-0.42568-0.63970 0.85198
   0  -2  -5  541.34  105.51   1 0.02272-0.05461 0.47929-0.74463-0.87735 0.66523
   0   2  -5 1022.23  145.53   1-0.66605 0.63398-0.37619 0.64162-0.64408 0.43171
   0  -2  -5  872.55   60.88   1 0.93443-0.96669-0.35508 0.08982 0.02733-0.23963
   0  -2   5 1246.41  172.81   1 0.97846-0.94619-0.18057-0.08467-0.10001 0.31231
   0   2   5  762.55   66.33   1 0.64242-0.61027 0.56052-0.29509-0.52258 0.73517
   0   2   630858.25  515.06   1 0.41428-0.37552 0.72512-0.45974-0.55005 0.80474
   0  -2  -631268.56  394.18   1 0.79896-0.83768-0.56692 0.30154 0.20061-0.45535
   0   2   629895.40  375.89   1 0.24367-0.20478 0.77799-0.51235-0.57908 0.83399
   0   2   715254.79  340.90   1 0.47359-0.42837 0.74613-0.48076-0.46795 0.76508
   0  -2   714946.05  371.50   1 0.97299-0.92782-0.21900-0.04625-0.07292 0.37014
   0  -2   811259.92  405.18   1 0.70047-0.64877 0.46947-0.73480 0.53751-0.19787
   0   2   8 9202.06  325.64   1 0.52021-0.46852 0.75775-0.49238-0.39392 0.73351
   0  -2   810857.53  432.06   1 0.96896-0.91734-0.24036-0.02488-0.05764 0.39731
   0  -2   9 1251.12  145.29   1 0.70523-0.64707 0.48506-0.75038 0.51707-0.13497
   0   2   9 1057.75  140.49   1 0.55849-0.50041 0.76244-0.49716-0.32674 0.70881
   0  -2   9 1277.06  170.56   1 0.96395-0.90587-0.26282-0.00243-0.04139 0.42353
   0  -2  10 4551.13  251.21   1 0.70833-0.64370 0.49598-0.76131 0.50225-0.07770
   0   2  10 5369.41  281.59   1 0.58845-0.52391 0.76337-0.49808-0.26643 0.69095
   0  -2  10 4950.59  282.83   1 0.95786-0.89333-0.28618 0.02092-0.02430 0.44890
   0  -2  1112108.49  563.99   1 0.71029-0.63920 0.50329-0.76862 0.49210-0.02510
   0   2  1111895.45  519.80   1 0.61300-0.54201 0.76126-0.49598-0.21142 0.67839
   0  -2  1112730.43  571.52   1 0.95062-0.87963-0.31028 0.04502-0.00645 0.47350
   0  -2  12 1379.73  196.39   1 0.71144-0.63389 0.50773-0.77306 0.48585 0.02360
   0   2  12  871.36  247.99   1 0.63337-0.55592 0.75695-0.49167-0.16079 0.67022
   0  -2  12  775.71  211.18   1 0.94213-0.86469-0.33501 0.06975 0.01209 0.49742
   0  -2  13 5615.70  336.10   1 0.71197-0.62796 0.50984-0.77517 0.48285 0.06905
   0   2  13 5819.43  317.59   1 0.65044-0.56653 0.75098-0.48570-0.11379 0.66567
   0  -2  13 5830.09  313.84   1 0.93233-0.84844-0.36024 0.09498 0.03128 0.52069
   0  -2  14 1244.77  279.82   1 0.71202-0.62154 0.51003-0.77535 0.48258 0.11178
   0   2  14  547.87  207.03   1 0.66549-0.57548 0.74318-0.47774-0.06929 0.66375
   0  -2  14  319.35  107.44   1 0.92121-0.83087-0.38569 0.12032 0.05109 0.54329
   0  -2  15 4189.60  291.22   1 0.71166-0.61472 0.50859-0.77392 0.48463 0.15218
   0   2  15 3506.43  595.78   1 0.67766-0.58123 0.73484-0.46940-0.02777 0.66469
   0  -2  15 5179.33  316.70   1 0.90852-0.81173-0.41167 0.14630 0.07144 0.56540
   0  -2  16  395.41  159.14   1 0.71093-0.60753 0.50575-0.77107 0.48865 0.19062
   0   2  16  285.06  125.96   1 0.68800-0.58513 0.72561-0.46017 0.01167 0.66771
   0  -2  16  587.57  220.85   1 0.89424-0.79100-0.43793 0.17256 0.09234 0.58696
   0  -2  17 1439.18  235.25   1 0.70987-0.60000 0.50167-0.76700 0.49436 0.22736
   0   2  17  878.04  278.65   1 0.69676-0.58747 0.71559-0.45016 0.04937 0.67248
   0  -2  17  788.11  232.89   1 0.87827-0.76858-0.46441 0.19904 0.11376 0.60799
   0  -2  18  168.24  152.00   1 0.70847-0.59215 0.49650-0.76182 0.50154 0.26263
   0   2  18  501.54  208.44   1 0.70415-0.58842 0.70486-0.43943 0.08560 0.67871
   0  -2  18  333.09  137.82   1 0.86048-0.74433-0.49106 0.22569 0.13571 0.62850
   0  -2  19 5715.39  633.25   1 0.70674-0.58396 0.49031-0.75564 0.50999 0.29664
   0   2  19 3822.28  883.71   1 0.71031-0.58816 0.69347-0.42804 0.12059 0.68618
   0  -2  19 4839.27  533.85   1 0.84073-0.71813-0.51783 0.25246 0.15817 0.64849
   0  -2  20  345.10  187.57   1 0.70468-0.57543 0.48319-0.74852 0.51956 0.32953
   0   2  20  668.97  262.32   1 0.71516-0.58593 0.68173-0.41652 0.15417 0.69511
   0  -2  20  376.02  185.99   1 0.81884-0.68979-0.54467 0.27930 0.18116 0.66796
   0   4   020635.47  827.72   1-0.20968 0.20968 0.26519 0.26519-0.94111 0.94111
   0  -4   019627.29  781.39   1 0.96336-0.96336-0.26525-0.26525-0.03962 0.03962
   0   4   1 4321.61  303.50   1-0.13015 0.13653 0.34300 0.18766-0.93027 0.97269
   0   4  -1 4735.53  319.19   1-0.28144 0.27494 0.18820 0.34219-0.94094 0.89850
   0  -4  -1 4371.96  259.80   1 0.96059-0.96704-0.27614-0.25437-0.03167-0.01078
   0  -4   1 4793.18  296.36   1 0.96491-0.95845-0.25880-0.27171-0.04431 0.08677
   0   4   2  564.07  157.44   1-0.04842 0.06117 0.41844 0.11222-0.90694 0.99179
   0   4  -2  815.02  191.86   1-0.34630 0.33330 0.11446 0.41563-0.93111 0.84626
   0  -4  -2  855.81  177.83   1 0.95612-0.96902-0.29230-0.23821-0.01979-0.06512
   0  -4   2  651.79  155.42   1 0.96553-0.95262-0.25612-0.27438-0.04626 0.13118
   0   4   3 3828.47  300.66   1 0.03430-0.01517 0.48877 0.04189-0.87173 0.99900
   0   4  -3 2924.42  307.81   1-0.40181 0.38232 0.04632 0.48377-0.91454 0.78726
   0  -4  -3 3143.56  212.65   1 0.94915-0.96851-0.31479-0.21572-0.00309-0.12428
   0  -4   3 3153.21  286.93   1 0.96540-0.94604-0.25668-0.27383-0.04585 0.17323
   0   4   410288.45  388.55   1 0.11603-0.09021 0.55161-0.02112-0.82598 0.99569
   0   4  -4 9958.36  430.70   1-0.44892 0.42293-0.01519 0.54528-0.89343 0.72373
   0  -4  -4 9035.98  286.36   1 0.93838-0.96419-0.34502-0.18548 0.01967-0.18951
   0  -4   410244.53  388.90   1 0.96462-0.93880-0.26004-0.27047-0.04342 0.21326
   0   4   5 3603.25  226.77   1 0.19264-0.16036 0.60566-0.07516-0.77205 0.98419
   0   4  -5 2982.22  274.61   1-0.48848 0.45652-0.06898 0.59932-0.86984 0.65756
   0  -4  -5 3008.07  150.61   1 0.92150-0.95376-0.38506-0.14567 0.05060-0.26289
   0  -4   5 2980.05  229.66   1 0.96322-0.93095-0.26582-0.26468-0.03921 0.25151
   0   4   6  420.27  131.79   1 0.26429-0.22575 0.65054-0.12023-0.71199 0.96673
   0   4  -6  282.15  205.02   1-0.52075 0.48241-0.11615 0.64649-0.84576 0.59103
   0  -4  -6  214.08   71.32   1 0.89465-0.93337-0.43722-0.09351 0.09176-0.34650
   0  -4   6  403.26  159.82   1 0.96122-0.92250-0.27374-0.25677-0.03343 0.28819
   0   4   6  220.30   80.53   1 0.68677-0.64818 0.52152 0.00933-0.50631 0.76142
   0   4   7  230.37  119.05   1 0.32812-0.28315 0.68629-0.15598-0.64910 0.94630
   0   4  -7  176.96  204.22   1-0.54706 0.50232-0.15661 0.68695-0.82230 0.52512
   0  -4  -7  346.64   65.56   1 0.84996-0.89513-0.50565-0.02508 0.14789-0.44509
   0  -4   7  273.05  164.14   1 0.95860-0.91343-0.28352-0.24698-0.02626 0.32347
   0   4   7   84.12   60.29   1 0.58802-0.54301 0.60308-0.07222-0.53898 0.83660
   0   4   8  192.94  114.39   1 0.38485-0.33346 0.71385-0.18353-0.58506 0.92472
   0   4  -8  238.38  193.24   1-0.56835 0.51723-0.19093 0.72128-0.80031 0.46067
   0  -4  -8   83.28   43.51   1 0.76901-0.82073-0.59732 0.06689 0.22765-0.56738
   0  -4   8  366.60  229.45   1 0.95534-0.90371-0.29496-0.23555-0.01783 0.35750
   0   4   9 1934.70  314.03   1 0.43603-0.37788 0.73354-0.20278-0.52133 0.90337
   0   4  -9 1699.42  325.28   1-0.58549 0.52798-0.21976 0.75010-0.78032 0.39822
   0  -4   9 2598.36  416.73   1 0.95139-0.89331-0.30786-0.22265-0.00826 0.39039
   0   4  10 6447.97  340.65   1 0.47948-0.41488 0.74786-0.21711-0.45911 0.88359
   0   4 -10 7063.42  392.23   1-0.59920 0.53530-0.24372 0.77406-0.76259 0.33804
   0   4  11  503.89  202.90   1 0.51727-0.44621 0.75717-0.22642-0.39888 0.86581
   0   4 -11  705.63  264.61   1-0.61063 0.54006-0.26289 0.79375-0.74700 0.27980
   0  -4  11  799.10  238.24   1 0.94125-0.87026-0.33741-0.19310 0.01390 0.45314
   0   4  12 1840.27  213.81   1 0.55131-0.47386 0.76174-0.23118-0.34027 0.84970
   0   4 -12 1575.04  249.63   1-0.61920 0.54221-0.27886 0.80972-0.73404 0.22437
   0  -4  12 1075.34  291.07   1 0.93494-0.85751-0.35380-0.17671 0.02635 0.48315
   0   4  1312537.47  394.55   1 0.57970-0.49580 0.76345-0.23289-0.28474 0.83662
   0   4 -1314149.12  549.03   1-0.62586 0.54245-0.29158 0.82244-0.72337 0.17123
   0  -4  1311338.83  473.98   1 0.92774-0.84385-0.37110-0.15940 0.03962 0.51234
   0   4  14  241.84  112.43   1 0.60431-0.51395 0.76235-0.23178-0.23157 0.82590
   0   4 -14  958.39  328.13   1-0.63091 0.54110-0.30145 0.83231-0.71489 0.12027
   0  -4  14  347.07  128.15   1 0.91960-0.82927-0.38914-0.14159 0.05378 0.54061
   0   4  15 7042.71  752.73   1 0.62563-0.52882 0.75890-0.22834-0.18064 0.81743
   0  -4  15 7803.92  861.42   1 0.91040-0.81361-0.40800-0.12274 0.06854 0.56829
   0   4  16 1414.75  210.02   1 0.64411-0.54084 0.75349-0.22292-0.13180 0.81104
   0   4 -16 2740.50  391.99   1-0.63718 0.53453-0.31393 0.84479-0.70387 0.02431
   0  -4  16 1844.78  322.12   1 0.90009-0.79685-0.42752-0.10322 0.08401 0.59529
   0   4  17  257.30  127.86   1 0.66081-0.55151 0.74581-0.21495-0.08413 0.80599
   0   4 -17  912.40  302.36   1-0.63873 0.52967-0.31708 0.84794-0.70105-0.02098
   0  -4  17  888.53  236.42   1 0.88859-0.77889-0.44763-0.08310 0.10014 0.62161
   0   6   0  820.77  205.71   1-0.07122 0.07122 0.39800 0.39800-0.91461 0.91461
   0  -6   0  148.96  105.11   1 0.91534-0.91534-0.39805-0.39805 0.06074-0.06074
   0   6   1 6999.27  482.49   1-0.01573 0.02211 0.44695 0.34905-0.89441 0.93684
   0   6  -1 5213.98  421.46   1-0.12425 0.11788 0.34865 0.44735-0.92897 0.88655
   0  -6   1 6357.36  450.07   1 0.91971-0.91326-0.38890-0.40721 0.05359-0.01113
   0  -6  -1 5692.08  417.96   1 0.90921-0.91566-0.41033-0.38577 0.07039-0.11284
   0   6   2 1349.51  218.20   1 0.04137-0.02862 0.49450 0.30149-0.86818 0.95303
   0   6  -2  684.17  210.88   1-0.17601 0.16300 0.29951 0.49607-0.93771 0.85283
   0  -6  -2  549.37  186.14   1 0.90085-0.91375-0.42613-0.36997 0.08290-0.16782
   0  -6   2  748.10  175.97   1 0.92265-0.90975-0.38254-0.41356 0.04865 0.03626
   0   6   3 1482.27  201.26   1 0.09994-0.08057 0.53957 0.25617-0.83598 0.96326
   0   6  -3 1939.96  252.53   1-0.22229 0.20279 0.25205 0.54353-0.94183 0.81452
   0  -6  -3 1918.33  201.66   1 0.88961-0.90897-0.44591-0.35020 0.09875-0.22612
   0  -6   3 1889.18  255.70   1 0.92446-0.90510-0.37856-0.41721 0.04538 0.08199
   0   6   4  467.50  199.66   1 0.15743-0.13160 0.58150 0.21423-0.79816 0.96787
   0   6  -4  513.01  211.15   1-0.26465 0.23864 0.20670 0.58888-0.94192 0.77217
   0  -6  -4  135.93   73.62   1 0.87455-0.90036-0.47022-0.32589 0.11851-0.28833
   0  -6   4  415.71  232.06   1 0.92516-0.89934-0.37699-0.41878 0.04416 0.12567
   0   6   5  182.06  121.77   1 0.21366-0.18138 0.61950 0.17623-0.75535 0.96749
   0   6  -5 1217.15  305.31   1-0.30297 0.27046 0.16400 0.63159-0.93878 0.72659
   0  -6   5  393.43  200.57   1 0.92494-0.89268-0.37747-0.41830 0.04453 0.16775
   0   6   6  397.73  134.66   1 0.26868-0.23014 0.65315 0.14231-0.70795 0.96269
   0   6  -6  605.14  217.22   1-0.33821 0.29922 0.12404 0.67109-0.93285 0.67830
   0  -6   6  154.60  132.88   1 0.92384-0.88513-0.37991-0.41620 0.04661 0.20812
   0   6   7   80.03  148.40   1 0.32012-0.27516 0.68207 0.11339-0.65748 0.95468
   0   6  -7  223.85  185.40   1-0.36861 0.32312 0.08759 0.70754-0.92544 0.62846
   0  -6   7  -71.17  121.17   1 0.92202-0.87685-0.38393-0.41217 0.04973 0.24746
   0   6   8  275.89  165.81   1 0.36832-0.31693 0.70626 0.08920-0.60458 0.94424
   0   6  -8  642.88  309.53   1-0.39535 0.34337 0.05447 0.74066-0.91691 0.57750
   0  -6   8  192.26  154.87   1 0.91943-0.86781-0.38950-0.40661 0.05406 0.28559
   0   6  -9  861.38  275.32   1-0.41871 0.36022 0.02467 0.77046-0.90778 0.52594
   0  -6   9  781.45  273.09   1 0.91611-0.85803-0.39648-0.39962 0.05951 0.32259
   0   6 -10 1091.15  335.05   1-0.43896 0.37398-0.00187 0.79701-0.89850 0.47423
   0  -6  10 1564.30  319.28   1 0.91203-0.84751-0.40476-0.39135 0.06600 0.35856
  -1  -1  21  588.52  212.75   1 0.71614-0.61234 0.52767-0.66033 0.45682 0.43472
  -1   1  21  347.60  146.91   1 0.72586-0.62209 0.62639-0.49379 0.28416 0.60759
  -1  -1  20  515.68  220.35   1 0.71815-0.62082 0.53737-0.67004 0.44212 0.40697
  -1   1  20   28.10  122.35   1 0.72484-0.62753 0.63886-0.50626 0.25777 0.59152
  -1  -1  19  231.16  225.89   1 0.71984-0.62897 0.54638-0.67904 0.42811 0.37852
  -1   1  19  283.49  107.41   1 0.72320-0.63235 0.65084-0.51824 0.23102 0.57580
  -1  -1  18  576.71  221.73   1 0.72124-0.63683 0.55467-0.68733 0.41489 0.34929
  -1   1  18  478.56  199.04   1 0.72091-0.63652 0.66236-0.52976 0.20384 0.56052
  -1  -1  18  569.89  172.22   1 0.78778-0.70330-0.57872 0.44611 0.21089 0.55348
  -1  -1  17 8962.12  665.76   1 0.72238-0.64443 0.56221-0.69487 0.40258 0.31914
  -1   1  17 7547.31 1230.14   1 0.71795-0.64002 0.67343-0.54083 0.17613 0.54576
  -1  -1  17 8017.54  563.99   1 0.81187-0.73405-0.55269 0.42000 0.18813 0.53362
  -1  -1  16 1269.72  283.11   1 0.72328-0.65179 0.56894-0.70161 0.39135 0.28792
  -1   1  16 1242.05  348.37   1 0.71428-0.64281 0.68407-0.55147 0.14777 0.53165
  -1  -1  16 1596.12  343.37   1 0.83359-0.76223-0.52688 0.39419 0.16587 0.51343
  -1  -1  15  403.66  149.77   1 0.72397-0.65895 0.57481-0.70748 0.38137 0.25545
  -1   1  15  628.30  132.44   1 0.71005-0.64550 0.69402-0.56130 0.11899 0.51793
  -1   1  15  309.58   60.95   1 0.33874-0.27410-0.81456 0.94726 0.47089 0.16602
  -1  -1  15  685.22  161.09   1 0.85323-0.78832-0.50120 0.36851 0.14416 0.49268
  -1   1  1412005.30 1033.22   1 0.70476-0.64664 0.70385-0.57113 0.08885 0.50561
  -1   1  1412718.31  434.08   1 0.37114-0.31293-0.80733 0.94003 0.45876 0.13568
  -1  -1  1412885.99  506.55   1 0.87094-0.81248-0.47572 0.34304 0.12302 0.47136
  -1   1  13 3287.72  330.15   1 0.69850-0.64681 0.71329-0.58057 0.05747 0.49452
  -1   1  13 3069.98  132.19   1 0.39252-0.34075-0.80194 0.93464 0.45034 0.10164
  -1  -1  13 3145.33  219.22   1 0.88685-0.83484-0.45054 0.31785 0.10249 0.44944
   1  -1 -13 3029.32  116.27   1 0.75825-0.80988 0.44845-0.58117-0.47321-0.07950
  -1  -1  12 1765.12  327.02   1 0.72520-0.67958 0.58591-0.71852 0.36163 0.14794
  -1   1  12 1471.34  289.61   1 0.69111-0.64586 0.72232-0.58960 0.02454 0.48500
  -1   1  12 1191.74  231.70   1 0.40418-0.35893-0.79854 0.93121 0.44605 0.06319
  -1  -1  12  882.48  191.72   1 0.90105-0.85550-0.42575 0.29307 0.08260 0.42687
   1  -1 -12 1273.02  206.07   1 0.79961-0.84491 0.39870-0.53139-0.44906-0.06114
  -1  -1  11 2137.67  219.30   1 0.72528-0.68612 0.58692-0.71952 0.35983 0.10727
  -1   1  11 2371.48  351.33   1 0.68236-0.64353 0.73093-0.59821-0.01040 0.47748
  -1   1  11 2388.28  142.95   1 0.39946-0.36064-0.79983 0.93251 0.44798 0.01882
  -1  -1  11 2068.15  151.17   1 0.91366-0.87456-0.40149 0.26880 0.06343 0.40358
   1  -1 -11 1915.72   89.16   1 0.83813-0.87699 0.34562-0.47831-0.42198-0.04569
  -1  -1  10 7244.30  365.36   1 0.72521-0.69251 0.58602-0.71862 0.36144 0.06320
  -1   1  10 6553.96  787.98   1 0.67190-0.63950 0.73907-0.60636-0.04798 0.47260
  -1   1  10 4959.67  153.17   1 0.37350-0.34103-0.80676 0.93946 0.45785-0.03324
  -1  -1  10 6280.58  264.95   1 0.92466-0.89200-0.37811 0.24548 0.04503 0.37956
  -1  -1   9  665.33  163.46   1 0.72492-0.69869 0.58266-0.71526 0.36740 0.01478
  -1   1   9  733.65  159.64   1 0.65921-0.63324 0.74665-0.61394-0.08909 0.47125
  -1   1   9  106.13   17.44   1 0.32108-0.29505-0.81804 0.95073 0.47719-0.09504
  -1  -1   9  553.61   93.78   1 0.93431-0.90810-0.35538 0.22275 0.02756 0.35457
  -1   1   8 2613.82  172.01   1 0.64277-0.62306 0.75397-0.62133-0.13550 0.47512
  -1  -1   8 2736.73  154.81   1 0.94258-0.92283-0.33377 0.20114 0.01116 0.32851
   1  -1  -8 2375.21   65.90   1 0.94674-0.96449 0.12752-0.26023-0.29566-0.04496
  -1  -1   714490.33  357.42   1 0.72274-0.70942 0.56483-0.69749 0.39823-0.10105
  -1   1   714332.35  326.13   1 0.62255-0.60929 0.75957-0.62693-0.18834 0.48550
   1  -1  -713978.92  295.40   1 0.43333-0.44661 0.73253-0.86522-0.52498 0.22784
  -1  -1   715489.26  362.52   1 0.94953-0.93623-0.31364 0.18101-0.00395 0.30117
   1  -1  -714180.33  218.59   1 0.97495-0.98802 0.00234-0.13493-0.22240-0.07478
   1   1  -712837.03  300.30   1 0.97523-0.98830 0.00042 0.13216-0.22118-0.07600
   1  -1  -714938.64  225.77   1-0.05643 0.04314 0.83398-0.96692-0.54889 0.25139
  -1  -1   6 6491.85  240.72   1 0.71992-0.71306 0.54683-0.67950 0.42740-0.17267
   1   1  -6 4729.14  380.09   1 0.71726-0.72410 0.67565-0.54305 0.17037-0.42516
  -1   1   6 5374.22  187.73   1 0.59546-0.58865 0.76306-0.63042-0.25129 0.50601
   1  -1  -6 5816.36  161.66   1 0.41374-0.42057 0.72490-0.85759-0.55074 0.29606
  -1  -1   6 6932.93  227.67   1 0.95520-0.94835-0.29542 0.16280-0.01748 0.27224
   1  -1  -6 5745.49   72.67   1 0.97408-0.98092-0.21249 0.07986-0.07755-0.17720
   1   1  -6 5570.17  179.86   1 0.97887-0.98552-0.02865 0.16124-0.20243-0.05229
   1  -1  -6 5750.36   74.08   1 0.21122-0.21814 0.78791-0.92073-0.57843 0.32352
  -1  -1   513432.92  254.71   1 0.71408-0.71368 0.51854-0.65120 0.47031-0.25804
  -1   1   513146.41  226.41   1 0.55693-0.55658 0.76230-0.62966-0.32971 0.54197
   1  -1  -512775.21  202.28   1 0.37902-0.37920 0.71121-0.84379-0.59203 0.37975
   1  -1  -513842.73  120.58   1 0.78186-0.78224-0.58468 0.45199 0.21642-0.42870
   1   1  -513584.60  270.13   1 0.98127-0.98150-0.05677 0.18937-0.18406-0.02821
   1  -1  -513100.70  120.70   1 0.51601-0.51632 0.65184-0.78460-0.55572 0.34322
  -1  -1   414489.73  249.06   1 0.70181-0.70788 0.47375-0.60641 0.53198-0.36216
  -1   1   414533.54  216.16   1 0.49617-0.50226 0.75237-0.61968-0.43329 0.60308
   1  -1  -413945.58  205.36   1 0.32013-0.31389 0.68208-0.81465-0.65747 0.48765
   1   1  -414165.78  265.10   1 0.98252-0.97632-0.08366 0.21626-0.16625-0.00357
   1  -1  -413550.95  133.32   1 0.72066-0.71442 0.48863-0.62135-0.49180 0.32173
  -1   1   3192878.7 1265.64   1 0.39350-0.40617 0.71766-0.58508-0.57454 0.70192
   1   1  -3188020.8 1312.91   1-0.67625 0.68894-0.40071 0.53342-0.61814 0.49072
   1   1  -3190085.4 1325.47   1 0.98277-0.97014-0.10892 0.24152-0.14931 0.02194
   1  -1  -3192770.8 1216.63   1 0.82389-0.81124 0.36613-0.49882-0.43259 0.30504
  -1   1   3190304.4 1196.27   1 0.39939-0.41198 0.71599-0.58323-0.57257 0.70007
  -1   1   248918.17  393.97   1 0.20315-0.22216 0.61264-0.48001-0.76380 0.84866
  -1  -1   249110.41  437.57   1-0.67453 0.65543-0.39644 0.26372-0.62276 0.70770
  -1  -1   248770.19  448.26   1 0.96453-0.98349-0.26040 0.12777-0.04315 0.12807
   1   1  -245974.25  421.79   1 0.98220-0.96315-0.13189 0.26449-0.13373 0.04882
  -1   1   248131.93  372.91   1 0.69080-0.70990 0.51775-0.38504-0.50468 0.58972
  -1   1   1 3371.60  122.17   1-0.12417 0.09863 0.34873-0.21606-0.92895 0.97138
  -1  -1   1 3557.37  132.90   1-0.58245 0.55694-0.21455 0.08197-0.78403 0.82649
  -1  -1   1 3086.65  142.24   1 0.96187-0.98729-0.27118 0.13855-0.03530 0.07776
   1   1  -1 2920.23  121.40   1 0.98111-0.95563-0.15148 0.28407-0.12031 0.07785
   1  -1  -1 3109.26  116.46   1 0.91392-0.88813 0.21278-0.34549-0.34563 0.30305
  -1  -1   038454.40  351.75   1-0.41475 0.38283 0.02979-0.16231-0.90944 0.90944
   1  -1   037118.50  305.77   1-0.57949 0.61139-0.20953 0.07695-0.78757 0.78757
  -1  -1   037414.87  334.30   1 0.95402-0.98589-0.29938 0.16675-0.01455 0.01455
   1   1   037554.55  327.81   1 0.97997-0.94807-0.16563 0.29822-0.11053 0.11053
   1  -1   036327.65  339.13   1 0.93705-0.90505 0.15578-0.28849-0.31249 0.31249
   1   1   1  158.27   91.81   1-0.07610 0.11439 0.39356-0.26090-0.91613 0.95856
  -1  -1  -1  -31.99   75.64   1-0.19623 0.15780 0.27904-0.41164-0.94001 0.89757
  -1  -1  -1  158.66   61.21   1 0.93335-0.97168-0.35774 0.22511 0.02936-0.07182
   1   1   1  184.24   57.96   1 0.97955-0.94122-0.17010 0.30269-0.10743 0.14989
   1  -1   1  196.78   89.45   1 0.95351-0.91529 0.10539-0.23810-0.28230 0.32488
  -1   1  -1  359.56  105.75   1 0.90753-0.94576 0.22667-0.09396-0.35354 0.31096
   1  -1   210104.87  171.99   1 0.70233-0.65749 0.47540-0.60806 0.52983-0.44492
   1   1   210278.09  221.28   1 0.14202-0.09718 0.57056-0.43794-0.80887 0.89373
  -1  -1  -210351.01  207.05   1 0.00440-0.04907 0.46404-0.59671-0.88579 0.80095
  -1  -1  -210371.96  126.64   1 0.87280-0.91758-0.47290 0.34021 0.12071-0.20562
   1   1   210220.01  137.22   1 0.98091-0.93616-0.15416 0.28676-0.11846 0.20337
   1  -1   2 9484.88  223.60   1 0.96539-0.92095 0.05925-0.19195-0.25395 0.33911
  -1   1  -2 9374.65  188.69   1 0.92178-0.96623 0.19471-0.06201-0.33525 0.25009
   1  -1   3  460.54   88.10   1 0.72024-0.66894 0.54867-0.68133 0.42449-0.29713
  -1   1  -3  312.30   64.35   1 0.72377-0.77507 0.64726-0.51465 0.23918-0.36657
  -1  -1  -3  388.42   84.13   1 0.14969-0.20098 0.57604-0.70866-0.80359 0.67631
  -1  -1  -3  462.73   50.68   1 0.64218-0.69347-0.69548 0.56287 0.32234-0.44973
   1   1   3  458.82   35.23   1 0.98239-0.93121-0.07940 0.21199-0.16909 0.29645
   1  -1   3  387.15   97.57   1 0.97278-0.92160 0.01607-0.14866-0.23115 0.35852
  -1   1  -3  271.11  101.62   1 0.92846-0.97912 0.17840-0.04570-0.32577 0.19804
   1  -1   412690.57  228.86   1 0.72533-0.66756 0.58763-0.72023 0.35856-0.18870
  -1   1  -412355.12  209.97   1 0.71394-0.77171 0.68494-0.55234 0.14538-0.31524
  -1  -1  -412938.74  218.56   1 0.24556-0.30320 0.63920-0.77177-0.72877 0.55895
   1  -1   412476.24  254.49   1 0.97847-0.92086-0.02488-0.10770-0.20488 0.37470
  -1   1  -412430.46  223.91   1 0.93064-0.98753 0.17284-0.04013-0.32252 0.15221
   1  -1   532641.54  390.44   1 0.72625-0.66202 0.60936-0.74197 0.31814-0.10582
   1  -1   620184.40  407.11   1 0.72608-0.65538 0.62168-0.75428 0.29379-0.03901
   1   1   618134.22  362.38   1 0.53282-0.46212 0.76000-0.62731-0.37214 0.62683
   1  -1   619174.90  421.91   1 0.98279-0.91234-0.10257-0.03002-0.15359 0.40832
  -1   1  -617375.64  359.16   1 0.92677-0.99609 0.18263-0.04992-0.32824 0.07276
   1  -1   740370.54  692.84   1 0.72574-0.64859 0.62834-0.76094 0.28013 0.01711
   1   1   739187.37  671.00   1 0.57176-0.49467 0.76326-0.63062-0.30083 0.59800
   1  -1   738663.92  663.82   1 0.98182-0.90494-0.13988 0.00728-0.12827 0.42546
  -1   1  -737318.54  641.82   1 0.92184-0.99739 0.19458-0.06187-0.33517 0.03712
   1  -1   9 4945.06  700.83   1 0.72550-0.63542 0.63178-0.76439 0.27291 0.10926
   1   1   9 4708.53  358.89   1 0.62355-0.53355 0.75936-0.62672-0.18585 0.56792
   1  -1   9 4912.08  346.92   1 0.97420-0.88426-0.21169 0.07906-0.07811 0.46025
  -1  -1  -9 4540.21  265.19   1 0.42926-0.51933 0.70114-0.83389-0.56932 0.18683
   1  -1  10  801.56  145.83   1 0.72561-0.62906 0.63037-0.76298 0.27588 0.14876
   1   1  10  686.85  135.55   1 0.64202-0.54556 0.75423-0.62159-0.13759 0.56211
   1   1  10    3.47    8.58   1 0.67268-0.57613-0.67549 0.80809 0.30200 0.12265
   1  -1  10  710.91  127.66   1 0.96757-0.87117-0.24698 0.11435-0.05287 0.47746
   1  -1  1144222.03 1264.73   1 0.72579-0.62279 0.62752-0.76012 0.28183 0.18528
   1   1  1145533.00 1285.36   1 0.65787-0.55526 0.74733-0.61462-0.09320 0.56029
   1  -1  1149243.03 1371.59   1 0.95908-0.85622-0.28178 0.14915-0.02754 0.49459
  -1  -1 -1144334.87 1162.97   1 0.48558-0.58856 0.67023-0.80299-0.56123 0.09374
   1   1  1236025.92 1340.85   1 0.67057-0.56153 0.73998-0.60726-0.05251 0.56205
  -1  -1 -1234980.17 1227.42   1 0.47923-0.58867 0.67392-0.80667-0.56228 0.05229
   1  -1  13 2821.20  277.36   1 0.72617-0.61025 0.61850-0.75110 0.30019 0.25184
   1   1  13 2512.89  342.20   1 0.68129-0.56582 0.73186-0.59914-0.01444 0.56644
   1   1  13 1664.85  164.16   1 0.59062-0.47514-0.72486 0.85754 0.35458 0.19710
   1  -1  13 2715.56  193.70   1 0.93640-0.82064-0.35011 0.21748 0.02354 0.52842
  -1  -1 -13 2412.77  103.45   1 0.45935-0.57525 0.68511-0.81787-0.56533 0.01284
   1  -1  1437046.99 1028.11   1 0.92224-0.80003-0.38344 0.25075 0.04934 0.54504
   1  -1  15 4698.56  525.63   1 0.72621-0.59736 0.60602-0.73862 0.32457 0.31239
   1   1  15 4559.26  646.20   1 0.69815-0.56982 0.71376-0.58104 0.05582 0.58110
   1  -1  15 4938.08  256.29   1 0.90592-0.77725-0.41667 0.28399 0.07540 0.56144
   1  -1  1627605.82 2196.80   1 0.72599-0.59067 0.59868-0.73129 0.33839 0.34104
   1   1  1628321.46  918.19   1 0.70474-0.56998 0.70389-0.57117 0.08873 0.59065
   1  -1  1627093.57  846.26   1 0.88742-0.75230-0.44958 0.31689 0.10171 0.57758
   1   1  17  777.57  216.69   1 0.71029-0.56911 0.69350-0.56079 0.12050 0.60135
   1  -1  17  861.25  219.74   1 0.86662-0.72505-0.48216 0.34947 0.12833 0.59342
   1   1  18  433.35  192.22   1 0.71472-0.56649 0.68291-0.55030 0.15097 0.61338
   1  -1  18  336.62  128.11   1 0.84335-0.69532-0.51442 0.38174 0.15529 0.60892
   1   1  19  310.86  163.93   1 0.71852-0.56382 0.67153-0.53893 0.18100 0.62582
   1  -1  20  649.03  243.31   1 0.72251-0.56135 0.56314-0.69580 0.40105 0.44804
   1   1  20  615.48  274.60   1 0.72152-0.56036 0.65965-0.52704 0.21038 0.63891
   1  -1  21 1741.81  342.02   1 0.72092-0.55330 0.55268-0.68534 0.41809 0.47345
   1   1  21 1677.95  515.70   1 0.72377-0.55615 0.64725-0.51464 0.23920 0.65255
  -1   3  19 2078.31  601.50   1 0.70292-0.61265 0.70684-0.30869 0.07920 0.72756
   1   3 -19 4280.56  738.07   1-0.67336 0.58340-0.39358 0.79172-0.62583-0.18114
  -1  -3  19 3467.42  565.95   1 0.84172-0.75099-0.51655 0.11849 0.15709 0.64958
  -1   3  18  112.28  120.08   1 0.69472-0.61089 0.71815-0.32000 0.04015 0.72416
  -1  -3  18  439.23  210.58   1 0.85824-0.77397-0.49424 0.09618 0.13835 0.62586
  -1   3  17 5606.79 1116.11   1 0.68496-0.60755 0.72857-0.33042-0.00042 0.72228
  -1  -3  17 7973.60  636.38   1 0.87319-0.79538-0.47230 0.07424 0.12021 0.60154
  -1   3  16 5273.53 1025.68   1 0.67341-0.60244 0.73802-0.33987-0.04279 0.72218
  -1  -3  16 6347.22  451.57   1 0.88668-0.81532-0.45081 0.05275 0.10271 0.57659
  -1   3  15  -56.92   94.52   1 0.65981-0.59527 0.74634-0.34819-0.08723 0.72416
   1   3 -15  444.63  295.74   1-0.67376 0.60946-0.39457 0.79271-0.62477-0.01230
  -1  -3  15  607.48  217.17   1 0.89881-0.83390-0.42983 0.03177 0.08585 0.55099
  -1   3  14  735.31  221.69   1 0.64306-0.58462 0.75387-0.35594-0.13472 0.72905
   1   3 -14  725.16  308.17   1-0.67201 0.61412-0.39029 0.78844-0.62933 0.03472
  -1  -3  14  912.21  280.76   1 0.90966-0.85120-0.40944 0.01139 0.06968 0.52470
  -1   3  13 9574.16  403.41   1 0.62414-0.57216 0.75923-0.36131-0.18438 0.73626
   1   3 -13 9340.29  472.40   1-0.66924 0.61777-0.38368 0.78183-0.63630 0.08416
  -1  -3  13 9624.54  452.52   1 0.91932-0.86731-0.38974-0.00831 0.05425 0.49768
  -1   3  12  721.10  212.79   1 0.60177-0.55624 0.76259-0.36467-0.23730 0.74673
   1   3 -12  -52.72  239.50   1-0.66526 0.62020-0.37435 0.77250-0.64597 0.13629
  -1  -3  12  117.96  140.33   1 0.92781-0.88224-0.37094-0.02694 0.03949 0.47001
  -1   3  11  685.66  152.28   1 0.57518-0.53610 0.76337-0.36545-0.29396 0.76094
   1   3 -11  597.62  266.21   1-0.65976 0.62112-0.36182 0.75997-0.65863 0.19143
  -1  -3  11  539.75  216.72   1 0.93530-0.89619-0.35290-0.04498 0.02567 0.44138
  -1   3  10  577.15  170.98   1 0.54211-0.50944 0.76137-0.36330-0.35556 0.78004
   1   3 -10  742.21  292.84   1-0.65233 0.62011-0.34551 0.74365-0.67459 0.24986
  -1  -3  10  623.95  202.52   1 0.94181-0.90915-0.33590-0.06198 0.01276 0.41182
  -1   3   9  379.68  173.85   1 0.50377-0.47756 0.75422-0.35616-0.42113 0.80316
   1   3  -9  494.76  241.55   1-0.64245 0.61664-0.32467 0.72282-0.69414 0.31189
  -1  -3   9  171.86  113.88   1 0.94738-0.92118-0.32008-0.07780 0.00086 0.38127
  -1   3   8  519.26  146.10   1 0.45741-0.43767 0.74103-0.34296-0.49156 0.83115
   1   3  -8  617.98  234.87   1-0.62938 0.60999-0.29844 0.69659-0.71749 0.37771
   1  -3  -8  414.50   72.94   1 0.83249-0.85224-0.52824 0.13018 0.16703-0.50668
  -1  -3   8  626.07  216.44   1 0.95209-0.93234-0.30562-0.09226-0.00992 0.34960
  -1   3   8  250.91   62.96   1 0.04291-0.02316 0.82415-0.42534-0.56474 0.90473
  -1   3   7 6738.31  298.63   1 0.39991-0.38689 0.72042-0.32268-0.56662 0.86382
   1   3  -7 8171.58  420.41   1-0.61219 0.59921-0.26576 0.66390-0.74470 0.44740
   1  -3  -7 6510.56  209.38   1 0.92805-0.94136-0.37037-0.02751 0.03906-0.33627
  -1  -3   7 6829.66  313.60   1 0.95598-0.94268-0.29275-0.10513-0.01946 0.31668
  -1   3   7 6313.76  207.51   1 0.37515-0.36192 0.72729-0.32903-0.57471 0.87220
  -1   3   6 1402.49  168.14   1 0.33182-0.32522 0.68821-0.29048-0.64517 0.89991
   1   3  -6 1251.33  216.27   1-0.58906 0.58262-0.22592 0.62368-0.77585 0.52112
   1  -3  -6 1311.16   92.60   1 0.96026-0.96711-0.27738-0.12050-0.03076-0.22398
  -1  -3   6 1089.08  152.80   1 0.95910-0.95225-0.28171-0.11617-0.02759 0.28234
  -1   3   6  882.73   81.59   1 0.56371-0.55694 0.62037-0.22210-0.54530 0.80030
  -1   3   5  547.73  126.98   1 0.25034-0.25017 0.64213-0.24439-0.72456 0.93684
   1   3  -5  935.67  207.83   1-0.55962 0.55956-0.17667 0.57443-0.80969 0.59741
  -1  -3   5  729.77  122.44   1 0.96145-0.96106-0.27282-0.12506-0.03410 0.24640
   1  -3  -5  469.93   73.60   1 0.97336-0.97376-0.21680-0.18108-0.07449-0.13780
  -1   3   5  641.11   98.87   1 0.68069-0.68050 0.52712-0.12898-0.50871 0.72130
  -1   3   4 4587.98  226.69   1 0.15393-0.16003 0.57904-0.18117-0.80063 0.97034
   1  -3  -4 5300.57  249.11   1-0.30584 0.31175 0.16073-0.55853-0.93841 0.76866
   1   3  -4 4645.74  297.80   1-0.52154 0.52787-0.11733 0.51509-0.84511 0.67529
  -1  -3   4 4671.47  246.44   1 0.96306-0.96912-0.26644-0.13144-0.03876 0.20860
   1  -3  -4 4557.01  192.49   1 0.97897-0.97277-0.17574-0.22204-0.10351-0.06630
  -1   3   4 4596.19  218.52   1 0.75717-0.76338 0.44965-0.05158-0.47381 0.64388
  -1   3   341629.60  644.82   1 0.04565-0.05843 0.49795-0.09994-0.86600 0.99327
   1  -3  -339444.61  613.86   1-0.38873 0.40115 0.06277-0.46034-0.91920 0.79193
   1   3  -339797.88  675.05   1-0.47260 0.48503-0.04759 0.44516-0.87998 0.75270
  -1  -3   340874.25  690.75   1 0.96390-0.97641-0.26304-0.13484-0.04124 0.16862
   1  -3  -341227.50  628.55   1 0.98125-0.96863-0.14934-0.24843-0.12178-0.00558
  -1   3   338817.21  595.24   1 0.80825-0.82090 0.38744 0.01063-0.44341 0.57097
  -1   3   2 8336.10  247.67   1-0.06900 0.04984 0.40001-0.00201-0.91390 0.99875
   1   3  -2 8774.04  321.63   1-0.41183 0.43076 0.03353 0.36403-0.91063 0.82578
   1  -3  -2 7484.02  467.65   1-0.46878 0.48771-0.04229-0.35527-0.88229 0.79744
  -1  -3   2 9142.50  300.12   1 0.96386-0.98283-0.26317-0.13471-0.04114 0.12606
   1  -3  -2 8000.51  501.57   1 0.98215-0.96310-0.13298-0.26479-0.13298 0.04807
  -1   3   2 7575.18  476.52   1 0.84300-0.86209 0.33833 0.05974-0.41817 0.50320
  -1   3   1 4307.99  334.57   1-0.18516 0.15974 0.29030 0.10749-0.93885 0.98128
   1   3  -1 4297.97  340.63   1-0.33829 0.36371 0.12394 0.27362-0.93284 0.89041
   1  -3  -1 4072.17  283.46   1-0.54182 0.56733-0.14840-0.24935-0.82728 0.78483
  -1  -3   1 4597.55  343.35   1 0.96279-0.98820-0.26757-0.13031-0.03794 0.08040
   1  -3  -1 4366.46  310.96   1 0.98247-0.95700-0.12422-0.27356-0.13895 0.09650
  -1   3   010398.86  304.97   1-0.29167 0.25975 0.17677 0.22102-0.94004 0.94004
   1   3   010908.44  308.99   1-0.25205 0.28397 0.22040 0.17739-0.94228 0.94228
   1  -3   0 9807.24  246.61   1-0.60183 0.63372-0.24841-0.14933-0.75900 0.75900
  -1  -3   010556.11  282.00   1 0.96033-0.99220-0.27714-0.12074-0.03094 0.03094
   1  -3   010625.97  296.60   1 0.98255-0.95065-0.12137-0.27641-0.14089 0.14089
   1   3   175259.50 1068.94   1-0.15744 0.19587 0.31796 0.07983-0.93493 0.97737
  -1   3  -179128.49 1105.37   1-0.38495 0.34653 0.06748 0.33008-0.92046 0.87803
  -1  -3  -173209.78 1023.01   1 0.95589-0.99422-0.29307-0.10481-0.01922-0.02323
   1  -3   176458.49 1102.51   1 0.98250-0.94417-0.12324-0.27454-0.13962 0.18207
   1   3   2 3442.42  300.59   1-0.05688 0.10155 0.41091-0.01291-0.90989 0.99474
  -1   3  -2 3622.38  328.91   1-0.46056 0.41564-0.03098 0.42855-0.88708 0.80223
  -1  -3  -2 2877.52  217.78   1 0.94844-0.99322-0.31694-0.08094-0.00148-0.08343
   1  -3   2 3727.03  313.17   1 0.98231-0.93756-0.12893-0.26884-0.13575 0.22066
   1   3   2 2796.41  221.08   1 0.92928-0.88483 0.17632 0.22179-0.32456 0.40972
   1   3   312913.18  345.64   1 0.04177 0.00927 0.49482-0.09682-0.86798 0.99525
  -1   3  -313154.57  363.29   1-0.52012 0.46906-0.11521 0.51297-0.84628 0.71891
  -1  -3  -312851.45  280.77   1 0.93610-0.98733-0.35088-0.04700 0.02413-0.15150
   1  -3   313234.82  387.41   1 0.98193-0.93075-0.13777-0.26000-0.12971 0.25708
   1   3   312089.36  266.90   1 0.91118-0.86051 0.21881 0.17930-0.34908 0.47681
   1   3   441085.65 1102.90   1 0.13610-0.07835 0.56630-0.16843-0.81288 0.98259
  -1   3  -441251.28 1123.36   1-0.56508 0.50763-0.18556 0.58332-0.80388 0.63406
  -1  -3  -441666.57 1081.37   1 0.91538-0.97306-0.39799-0.00006 0.06068-0.23051
   1  -3   442400.78 1169.16   1 0.98126-0.92366-0.14924-0.24854-0.12185 0.29167
   1   3   439333.95 1022.52   1 0.88066-0.82294 0.27625 0.12181-0.38484 0.55491
   1   3   5 8949.33  347.94   1 0.22124-0.15704 0.62439-0.22651-0.74912 0.96126
  -1   3  -5 9512.89  380.01   1-0.59869 0.53484-0.24281 0.64056-0.76328 0.55101
  -1  -3  -5 8906.11  272.33   1 0.87962-0.94376-0.46228 0.06422 0.11202-0.32430
   1  -3   510001.69  406.22   1 0.98021-0.91618-0.16290-0.23487-0.11242 0.32470
   1   3   5 9036.14  292.16   1 0.83188-0.76771 0.35477 0.04329-0.42674 0.63932
   1   3   6  755.22  147.27   1 0.29752-0.22704 0.66974-0.27200-0.68038 0.93512
  -1   3  -6 1322.85  188.52   1-0.62416 0.55374-0.28832 0.68646-0.72614 0.47130
  -1  -3  -6 1032.32   76.10   1 0.81409-0.88468-0.55016 0.15211 0.18593-0.44067
   1  -3   6  905.15  202.73   1 0.97872-0.90813-0.17822-0.21966-0.10166 0.35642
   1   3   6  921.37   93.67   1 0.74575-0.67521 0.46229-0.06414-0.47972 0.73482
   1   3   712704.73  442.76   1 0.36284-0.28593 0.70366-0.30593-0.61090 0.90810
  -1   3  -713058.15  539.79   1-0.64250 0.56566-0.32477 0.72292-0.69405 0.39674
  -1  -3  -713067.77  366.89   1 0.67786-0.75501-0.67189 0.27407 0.29841-0.59567
   1  -3   713476.11  520.41   1 0.97663-0.89959-0.19530-0.20257-0.08969 0.38690
   1   3   712525.78  357.90   1 0.57762-0.50047 0.61054-0.21227-0.54183 0.83932
   1   3   8 1046.03  228.59   1 0.41997-0.33634 0.72739-0.32933-0.54269 0.88227
  -1   3  -8 1449.64  307.80   1-0.65601 0.57275-0.35350 0.75165-0.66684 0.32706
   1   3   9  141.53  114.82   1 0.46761-0.37753 0.74431-0.34624-0.47679 0.85882
  -1   3  -9  562.88  314.19   1-0.66594 0.57627-0.37594 0.77408-0.64434 0.26209
   1  -3   9  160.41  125.02   1 0.97035-0.88041-0.23341-0.16447-0.06263 0.44477
   1   3  10  418.12  161.95   1 0.50818-0.41163 0.75523-0.35717-0.41395 0.83843
  -1   3 -10 1457.63  366.23   1-0.67323 0.57714-0.39325 0.79140-0.62618 0.20145
   1  -3  10  271.72  129.45   1 0.96600-0.86960-0.25407-0.14381-0.04774 0.47234
   1   3  11  164.44  103.87   1 0.54276-0.43975 0.76145-0.36339-0.35438 0.82131
  -1   3 -11  224.25  237.72   1-0.67851 0.57601-0.40637 0.80452-0.61194 0.14474
   1  -3  11  480.01  218.03   1 0.96072-0.85787-0.27563-0.12225-0.03205 0.49910
   1   3  12  290.05  147.01   1 0.57343-0.46407 0.76332-0.36540-0.29748 0.80691
  -1   3 -12  388.48  246.80   1-0.68226 0.57335-0.41603 0.81418-0.60118 0.09151
   1  -3  12  -91.08  129.22   1 0.95444-0.84514-0.29796-0.09991-0.01560 0.52512
   1   3  1312100.71  478.27   1 0.59871-0.48290 0.76284-0.36492-0.24413 0.79601
  -1   3 -1313064.74  594.81   1-0.68483 0.56949-0.42280 0.82095-0.59349 0.04135
   1  -3  1312045.90  505.17   1 0.94708-0.83132-0.32097-0.07691 0.00153 0.55043
   1   3  14 1172.50  316.67   1 0.62044-0.49817 0.75999-0.36207-0.19352 0.78786
  -1   3 -14 1102.31  361.06   1-0.68643 0.56468-0.42713 0.82528-0.58852-0.00609
   1  -3  14 1580.36  272.68   1 0.93855-0.81634-0.34457-0.05331 0.01933 0.57509
   1   3  15 4050.43  280.12   1 0.63916-0.51043 0.75520-0.35727-0.14539 0.78218
  -1   3 -15 4043.73  372.12   1-0.68726 0.55909-0.42937 0.82752-0.58592-0.05116
   1  -3  15 4814.00  309.20   1 0.92878-0.80011-0.36869-0.02919 0.03776 0.59913
   1   3  16  250.48  123.50   1 0.65599-0.52123 0.74825-0.35010-0.09890 0.77829
  -1   3 -16  279.35  202.14   1-0.68741 0.55283-0.42980 0.82795-0.58542-0.09413
   1  -3  16  549.52  225.42   1 0.91775-0.78263-0.39306-0.00499 0.05684 0.62246
   1   3  17  190.08  119.37   1 0.66986-0.52867 0.74044-0.34229-0.05488 0.77674
  -1   3 -17  415.48  267.52   1-0.68699 0.54599-0.42864 0.82679-0.58677-0.13526
   1  -3  17  173.68  125.86   1 0.90522-0.76365-0.41799 0.01993 0.07644 0.64531
   1   3  18 5838.85 1398.15   1 0.68178-0.53417 0.73144-0.33328-0.01258 0.77690
  -1   3 -18 8827.15  930.02   1-0.68604 0.53863-0.42607 0.82421-0.58975-0.17475
   1  -3  18 8987.89  934.69   1 0.89117-0.74314-0.44325 0.04520 0.09661 0.66760
   1   3  19 1115.93  453.46   1 0.69198-0.53794 0.72136-0.32320 0.02821 0.77856
  -1   3 -19 2835.25  498.45   1-0.68460 0.53078-0.42221 0.82035-0.59417-0.21280
   1  -3  19 1512.73  287.16   1 0.87546-0.72099-0.46880 0.07075 0.11735 0.68932
   1   5 -15 2929.79  507.87   1-0.56538 0.50142-0.18605 0.84898-0.80356 0.16673
  -1  -5  15 2097.79  423.18   1 0.88514-0.82023-0.45336-0.21005 0.10478 0.53206
   1   5 -14 2077.69  320.74   1-0.55859 0.50102-0.17501 0.83794-0.81076 0.21638
  -1  -5  14 1972.07  274.16   1 0.89387-0.83541-0.43859-0.22483 0.09286 0.50152
  -1   5  13 8682.44  870.38   1 0.57485-0.52287 0.76337-0.10016-0.29462 0.84650
   1   5 -1312506.82 1281.64   1-0.55010 0.49892-0.16142 0.82435-0.81934 0.26742
  -1  -5  1311972.99 1215.78   1 0.90165-0.84964-0.42466-0.23876 0.08173 0.47019
  -1   5  12 6388.21  685.08   1 0.54412-0.49853 0.76163-0.09819-0.35191 0.86128
   1   5 -12 7641.77  874.83   1-0.53966 0.49487-0.14503 0.80796-0.82929 0.31982
  -1   5  11 9158.65  668.58   1 0.51049-0.47136 0.75575-0.09231-0.41016 0.87709
   1   5 -11 8990.26  716.89   1-0.52699 0.48859-0.12558 0.78850-0.84053 0.37352
  -1  -5  11 8844.16  688.65   1 0.91455-0.87545-0.39968-0.26374 0.06201 0.40500
  -1   5  10 9625.45  570.08   1 0.47226-0.43960 0.74573-0.08229-0.46993 0.89441
   1   5 -10 8891.02  600.64   1-0.51177 0.47976-0.10277 0.76570-0.85294 0.42839
  -1  -5  1010555.65  685.97   1 0.91974-0.88709-0.38884-0.27458 0.05354 0.37101
  -1   5   9  722.58  201.83   1 0.42902-0.40281 0.73091-0.06747-0.53075 0.91278
   1   5  -9  670.64  250.23   1-0.49362 0.46800-0.07633 0.73925-0.86632 0.48422
  -1  -5   9 1179.06  207.24   1 0.92416-0.89795-0.37922-0.28392 0.04589 0.33624
  -1   5   8 1100.75  173.46   1 0.37880-0.35935 0.71111-0.04822-0.59229 0.93195
   1   5  -8 1366.52  234.73   1-0.47196 0.45190-0.04670 0.70932-0.88037 0.54096
  -1  -5   8  559.33  166.98   1 0.92779-0.90804-0.37097-0.29216 0.03952 0.30015
  -1   5   7  355.49  159.84   1 0.32465-0.31163 0.68447-0.02158-0.65275 0.94995
   1   5  -7   56.60  195.70   1-0.44663 0.43307-0.01211 0.67473-0.89463 0.59764
   1  -5  -7  179.20   70.78   1 0.87575-0.88904-0.46836-0.19506 0.11698-0.41418
  -1  -5   7  189.79  177.39   1 0.93066-0.91736-0.36424-0.29889 0.03434 0.26286
  -1   5   6  564.95  167.29   1 0.26518-0.25858 0.65108 0.01180-0.71117 0.96591
   1   5  -6  716.36  315.80   1-0.41708 0.41001 0.02678 0.63583-0.90847 0.65391
   1  -5  -6  550.96  158.19   1 0.90421-0.91104-0.41990-0.24351 0.07796-0.33270
  -1  -5   6  854.29  307.89   1 0.93276-0.92591-0.35920-0.30394 0.03048 0.22427
  -1   5   5 4430.54  271.92   1 0.19997-0.19961 0.61054 0.05258-0.76632 0.97846
   1   5  -5 5017.78  379.53   1-0.38289 0.38231 0.07004 0.59257-0.92113 0.70900
   1  -5  -5 3441.17  214.02   1 0.92322-0.92361-0.38131-0.28183 0.04751-0.25980
  -1  -5   5 5282.96  351.29   1 0.93405-0.93366-0.35601-0.30712 0.02804 0.18424
  -1   5   412655.65  463.09   1 0.13191-0.13801 0.56327 0.09984-0.81567 0.98538
   1   5  -411399.52  488.25   1-0.34372 0.34965 0.11752 0.54509-0.93168 0.76198
   1  -5  -411787.49  430.62   1 0.93606-0.93000-0.35100-0.31214 0.02422-0.19405
  -1  -5   412870.98  535.82   1 0.93450-0.94055-0.35491-0.30822 0.02720 0.14263
  -1   5   334427.28  937.55   1 0.06137-0.07393 0.50977 0.15335-0.85811 0.98540
   1   5  -334008.43  985.77   1-0.29851 0.31093 0.16905 0.49394-0.93931 0.81199
   1  -5  -331282.71  864.37   1 0.94489-0.93238-0.32730-0.33584 0.00628-0.13366
  -1  -5   333592.96  999.06   1 0.93400-0.94651-0.35614-0.30700 0.02814 0.09923
  -1   5   255589.99 1427.56   1-0.01076-0.00839 0.45120 0.21213-0.89235 0.97720
   1   5  -255374.79 1450.25   1-0.24901 0.26793 0.22367 0.43932-0.94231 0.85744
   1  -5  -251391.56 1337.84   1 0.95098-0.93202-0.30915-0.35399-0.00730-0.07761
  -1  -5   254411.83 1443.82   1 0.93244-0.95141-0.35996-0.30317 0.03106 0.05385
  -1   5   1  533.07  207.02   1-0.08101 0.05547 0.38908 0.27425-0.91763 0.96005
   1   5  -1  108.78  174.76   1-0.19466 0.22008 0.28064 0.38234-0.93986 0.89742
  -1  -5   1  309.37  134.12   1 0.92962-0.95503-0.36672-0.29641 0.03625 0.00620
   1  -5  -1  389.28  161.67   1 0.95512-0.92970-0.29570-0.36744-0.01728-0.02517
  -1   5   0 6845.69  370.52   1-0.15024 0.11832 0.32503 0.33796-0.93369 0.93369
   1   5   0 6610.05  377.86   1-0.13442 0.16633 0.33890 0.32443-0.93116 0.93116
  -1  -5   0 7002.23  338.48   1 0.92524-0.95711-0.37680-0.28634 0.04402-0.04402
   1  -5   0 7852.10  365.65   1 0.95783-0.92596-0.28630-0.37684-0.02421 0.02421
   1   5   1 7143.14  397.76   1-0.07250 0.11080 0.39683 0.26650-0.91502 0.95744
  -1   5  -1 6740.45  359.37   1-0.21340 0.17497 0.26134 0.40164-0.94135 0.89892
  -1  -5  -1 6550.35  311.19   1 0.91883-0.95716-0.39079-0.27263 0.05506-0.09752
   1  -5   1 6708.22  332.03   1 0.95945-0.92112-0.28042-0.38272-0.02854 0.07100
   1   5   2 1546.04  270.45   1-0.00844 0.05311 0.45318 0.21015-0.89137 0.97622
  -1   5  -2 1303.44  280.79   1-0.27120 0.22627 0.19953 0.46346-0.94161 0.85673
  -1  -5  -2 2002.05  313.31   1 0.90992-0.95470-0.40895-0.25447 0.06929-0.15421
   1  -5   2 1776.71  318.10   1 0.96020-0.91543-0.27760-0.38553-0.03060 0.11552
   1   5   3 2586.64  420.64   1 0.05721-0.00592 0.50647 0.15664-0.86035 0.98763
  -1   5  -3 2406.79  396.43   1-0.32399 0.27257 0.14068 0.52193-0.93554 0.80826
  -1  -5  -3 2814.58  197.09   1 0.89757-0.94881-0.43206-0.23136 0.08763-0.21500
   1  -5   3 2926.25  232.71   1 0.96023-0.90900-0.27750-0.38564-0.03068 0.15806
   1   5   415865.08  588.51   1 0.12155-0.06381 0.55569 0.10742-0.82245 0.99216
  -1   5  -417448.91  650.95   1-0.36965 0.31174 0.08632 0.57629-0.92514 0.75544
  -1  -5  -414678.20  507.09   1 0.88048-0.93817-0.46091-0.20251 0.11090-0.28073
   1  -5   414552.25  573.87   1 0.95962-0.90194-0.27978-0.38335-0.02900 0.19884
   1   5   5 1151.02  269.72   1 0.18405-0.11984 0.59987 0.06324-0.77863 0.99077
  -1   5  -5 1568.50  392.47   1-0.40933 0.34492 0.03675 0.62586-0.91164 0.69951
  -1  -5  -5 1235.39  264.70   1 0.85666-0.92080-0.49646-0.16696 0.14020-0.35248
   1  -5   5 1321.45  324.00   1 0.95841-0.89428-0.28421-0.37893-0.02575 0.23805
   1   5   6  322.15  168.61   1 0.24452-0.17404 0.63855 0.02433-0.72969 0.98443
  -1   5  -6  111.11  185.06   1-0.44339 0.37248-0.00777 0.67039-0.89629 0.64173
  -1  -5  -6  -11.13   51.25   1 0.82287-0.89347-0.53992-0.12350 0.17706-0.43180
   1  -5   6 1054.05  343.22   1 0.95662-0.88604-0.29054-0.37260-0.02109 0.27585
   1   5   7  468.02  195.87   1 0.30048-0.22358 0.67139-0.00850-0.67744 0.97464
  -1   5  -7   43.28  203.16   1-0.47237 0.39496-0.04727 0.70988-0.88012 0.58314
   1  -5   7  402.36  209.36   1 0.95426-0.87722-0.29858-0.36456-0.01515 0.31236
   1   5   8 1518.89  208.24   1 0.35228-0.26895 0.69854-0.03565-0.62283 0.96249
  -1   5  -8 2261.28  325.70   1-0.49700 0.41398-0.08120 0.74412-0.86393 0.52429
   1  -5   8 1714.52  239.69   1 0.95129-0.86780-0.30816-0.35498-0.00803 0.34771
   1   5   9  328.90  171.25   1 0.39968-0.30993 0.72032-0.05743-0.56690 0.94902
  -1   5  -9  766.75  332.95   1-0.51745 0.42804-0.11121 0.77413-0.84845 0.46635
   1  -5   9  152.70  133.16   1 0.94770-0.85775-0.31914-0.34400 0.00015 0.38197
   1   5  10 1990.13  245.58   1 0.44405-0.34751 0.73644-0.07300-0.51034 0.93482
  -1   5 -10 2842.38  313.55   1-0.53448 0.43868-0.13701 0.79994-0.83400 0.40944
   1  -5  10 2523.21  323.10   1 0.94345-0.84705-0.33137-0.33177 0.00934 0.41524
   1   5  11 4453.37  389.77   1 0.48269-0.37968 0.74878-0.08534-0.45424 0.92117
  -1   5 -11 5306.83  498.96   1-0.54856 0.44637-0.15898 0.82191-0.82085 0.35384
   1  -5  11 4290.67  457.02   1 0.93849-0.83563-0.34475-0.31839 0.01946 0.44758
   1   5  1218342.34 1842.02   1 0.51729-0.40782 0.75717-0.09373-0.39886 0.90823
  -1   5 -1221958.59 2237.62   1-0.56012 0.45154-0.17748 0.84040-0.80917 0.29971
   1   5  13 1755.92  281.19   1 0.54939-0.43357 0.76153-0.09832-0.34385 0.89573
  -1   5 -13 2018.40  325.96   1-0.56950 0.45453-0.19283 0.85576-0.79904 0.24712
   1  -5  13 1904.18  309.60   1 0.92625-0.81049-0.37453-0.28861 0.04226 0.50971
   1   5  14 4325.54  406.14   1 0.57676-0.45449 0.76341-0.10020-0.29076 0.88509
  -1   5 -14 4912.88  527.01   1-0.57701 0.45565-0.20535 0.86828-0.79049 0.19611
   1  -5  14 6077.97  586.76   1 0.91887-0.79666-0.39069-0.27272 0.05499 0.53939
  -2   0  21  456.79  275.54   1 0.72335-0.65147 0.56954-0.56954 0.39034 0.50120
  -2   0  20 4075.25  488.94   1 0.72471-0.65933 0.58040-0.58040 0.37136 0.47792
  -2   0  19  182.67  162.81   1 0.72557-0.66664 0.59096-0.59096 0.35257 0.45425
  -2   0  18 2278.12  340.62   1 0.72607-0.67361 0.60096-0.60096 0.33414 0.43021
  -2   0  17  502.92  213.30   1 0.72626-0.68026 0.61040-0.61040 0.31613 0.40576
  -2   0  16207244.438609.14   1 0.72615-0.68661 0.61929-0.61929 0.29860 0.38082
  -2   0  16200660.9 4679.29   1 0.67328-0.63363-0.67507 0.67507 0.30158 0.37786
  -2   0  15  175.62  187.49   1 0.72579-0.69271 0.62761-0.62761 0.28165 0.35531
  -2   0  15   52.37   54.21   1 0.69960-0.66641-0.65613 0.65613 0.28290 0.35408
  -2   0  1422681.85  834.49   1 0.72520-0.69858 0.63533-0.63533 0.26538 0.32912
  -2   0  1423462.91  802.12   1 0.72295-0.69623-0.63790 0.63790 0.26536 0.32915
  -2   0  13  330.67  155.78   1 0.72443-0.70427 0.64244-0.64244 0.24994 0.30210
  -2   0  13   17.89   47.91   1 0.74346-0.72320-0.62064 0.62064 0.24911 0.30293
  -2   0  12 8733.46  783.61   1 0.72352-0.70983 0.64887-0.64887 0.23553 0.27404
  -2   0  12 6996.29  321.15   1 0.76119-0.74740-0.60468 0.60468 0.23437 0.27521
   2   0 -12 6123.11  235.78   1 0.95667-0.96731 0.09419-0.09419-0.27548-0.23545
  -2   0  11  220.11   96.08   1 0.72254-0.71531 0.65456-0.65456 0.22242 0.24468
  -2   0  11  -27.33   52.00   1 0.77608-0.76875-0.59046 0.59046 0.22144 0.24567
   2   0 -11   54.30   40.63   1 0.96902-0.97343 0.04222-0.04222-0.24332-0.22503
  -2   0  1014910.51  997.24   1 0.72158-0.72081 0.65938-0.65938 0.21101 0.21363
  -2   0  1013365.14  405.67   1 0.78796-0.78710-0.57853 0.57853 0.21072 0.21392
   2   0 -1011942.30  254.67   1 0.97691-0.97736-0.01182 0.01182-0.21331-0.21123
  -2   0   9  -45.25   92.40   1 0.72072-0.72641 0.66317-0.66317 0.20186 0.18031
  -2   0   9  166.84   59.73   1 0.79648-0.80208-0.56963 0.56963 0.20281 0.17937
   2   0  -9  141.23   58.03   1 0.98198-0.97601-0.06937 0.06937-0.17574-0.20635
  -2   0   819277.00  364.08   1 0.80100-0.81306-0.56478 0.56478 0.19853 0.14119
   2   0  -817442.00  324.96   1 0.98222-0.96983-0.13122 0.13122-0.13419-0.20545
  -2   0   7  177.70   78.66   1 0.80039-0.81892-0.56544 0.56544 0.19911 0.09814
   2   0  -7  315.52   69.01   1 0.97633-0.95777-0.19744 0.19744-0.08819-0.20902
  -2   0   628044.07  309.35   1 0.79265-0.81765-0.57366 0.57366 0.20639 0.04840
   2   0  -626390.19  292.80   1 0.96148-0.93645-0.27273 0.27273-0.03417-0.22058
  -2   0   5  133.13   58.77   1 0.72199-0.75353 0.65740-0.65740 0.21575-0.00342
   2   0  -5  288.93   73.97   1 0.68334-0.65170 0.73006-0.73006-0.00668-0.20562
  -2   0   5   36.01   35.77   1 0.77409-0.80555-0.59241 0.59241 0.22320-0.01087
   2   0  -5   67.06   47.04   1 0.93309-0.90162-0.35838 0.35838 0.02985-0.24215
  -2   0   4 1761.93  183.87   1 0.72450-0.76250 0.64184-0.64183 0.25126-0.08140
   2   0  -4 1910.06  139.11   1 0.70065-0.66259 0.71026-0.71026 0.06783-0.23768
  -2   0   4 2287.32  182.09   1 0.73758-0.77551-0.62572 0.62572 0.25386-0.08400
   2   0  -3  130.73   55.62   1 0.71831-0.67385 0.67222-0.67222 0.17924-0.30664
  -2   0   3  217.82   46.67   1 0.66896-0.71336-0.67803 0.67803 0.30455-0.17715
   2   0  -3   44.41   38.51   1 0.79391-0.74951-0.57235 0.57235 0.20522-0.33262
   2   0  -2150551.1  968.69   1 0.72427-0.67337 0.57766-0.57766 0.37646-0.46137
   2   0  -2149239.4  974.40   1 0.63853-0.58767-0.69774 0.69774 0.32468-0.40961
   2   0  -1  -14.67   19.09   1-0.55670 0.61410-0.17197 0.17197-0.81271 0.77025
   2   0   0   -4.46   16.85   1 0.03191 0.03191 0.48682-0.48682-0.87291 0.87291
  -2   0   0   25.18   26.57   1-0.03195-0.03195 0.83235-0.83235-0.55332 0.55332
   2   0   1   86.43   41.61   1 0.39433-0.32403 0.71802-0.71802-0.57353 0.61598
  -2   0  -1   15.83   29.07   1 0.33778-0.40809 0.69128-0.69128-0.63876 0.59631
   2   0   1   -6.62   32.09   1 0.39406-0.32367 0.71853-0.71853-0.57308 0.61558
  -2   0  -1   94.05   29.24   1 0.30111-0.37152 0.75799-0.75799-0.57860 0.53611
   2   0   2677731.3 4211.11   1 0.52040-0.44360 0.75779-0.75779-0.39360 0.47849
   2   0   2681520.4 4151.46   1 0.65820-0.58142 0.54712-0.54712-0.51712 0.60215
   2   0   3  182.20   96.04   1 0.57856-0.49537 0.76344-0.76344-0.28708 0.41443
   2   0   3  328.34  100.82   1 0.81337-0.73011 0.38059-0.38059-0.43996 0.56751
   2   0   4  289.85   83.79   1 0.61174-0.52210 0.76144-0.76144-0.21438 0.38419
  -2   0  -4  432.72   64.70   1 0.52488-0.61460 0.75863-0.75863-0.38596 0.21617
   2   0   4  539.05   70.75   1 0.90058-0.81168 0.24110-0.24110-0.36169 0.53200
   2   0   5   95.82   87.43   1 0.63400-0.53790 0.75677-0.75677-0.15915 0.37141
  -2   0  -5  103.75   64.51   1 0.53407-0.63025 0.76019-0.76019-0.36994 0.15770
   2   0   5   58.17   59.88   1 0.94690-0.85179 0.12701-0.12701-0.29535 0.50824
  -2   0  -5  157.59   73.14   1 0.76059-0.85672 0.44578-0.44578-0.47198 0.25939
  -2   0  -663186.89  576.64   1 0.53714-0.63978 0.76066-0.76066-0.36450 0.10981
   2   0   666127.99  556.16   1 0.96978-0.86743 0.03280-0.03280-0.24174 0.49647
  -2   0  -663834.14  539.14   1 0.77926-0.88183 0.42398-0.42398-0.46150 0.20640
   2   0   7  109.43   85.38   1 0.98057-0.87179-0.04709 0.04709-0.19041 0.48760
  -2   0  -7  199.40   84.95   1 0.78686-0.89587 0.41474-0.41474-0.45698 0.15936
   2   0   8  982.89  155.63   1 0.67440-0.55919 0.73731-0.73731-0.03935 0.37904
   2   0   8  831.85   91.81   1 0.98266-0.86745-0.11686 0.11686-0.14395 0.48359
  -2   0  -8  907.12  106.84   1 0.78711-0.90257 0.41442-0.41442-0.45683 0.11669
   2   0   9  183.93  139.17   1 0.68324-0.56160 0.73015-0.73015-0.00704 0.38920
   2   0   9  159.60   80.51   1 0.97860-0.85697-0.17920 0.17920-0.10110 0.48320
  -2   0  -9  276.87   81.58   1 0.78205-0.90395 0.42061-0.42061-0.45986 0.07720
   2   0  1017922.31  581.04   1 0.69081-0.56274 0.72265-0.72265 0.02326 0.40135
   2   0  1018301.33  529.91   1 0.97001-0.84174-0.23517 0.23517-0.06136 0.48596
  -2   0 -1015976.64  463.59   1 0.77281-0.90115 0.43165-0.43165-0.46521 0.04004
   2   0  11  404.87  158.45   1 0.69735-0.56285 0.71482-0.71482 0.05209 0.41498
   2   0  11   24.80   50.02   1 0.95745-0.82272-0.28765 0.28765-0.02322 0.49027
  -2   0 -11  457.95  102.07   1 0.76004-0.89481 0.44641-0.44641-0.47227 0.00459
   2   0  12 3513.99  213.84   1 0.94147-0.80030-0.33680 0.33680 0.01344 0.49606
  -2   0 -12 4067.27  218.95   1 0.74434-0.88542 0.46382-0.46382-0.48043-0.02977
   2   0  13  120.66   65.33   1 0.92232-0.77469-0.38329 0.38329 0.04904 0.50292
   2   0  1460513.70 2201.52   1 0.71224-0.55845 0.68923-0.68923 0.13286 0.46160
   2   0  1457200.98 1828.58   1 0.90025-0.74615-0.42723 0.42723 0.08378 0.51060
   2   0  15  293.76  176.15   1 0.71569-0.55492 0.68027-0.68027 0.15813 0.47884
   2   0  15  421.83  120.98   1 0.87487-0.71432-0.46973 0.46973 0.11811 0.51873
   2   0  1625136.17  833.84   1 0.71879-0.55155 0.67060-0.67060 0.18337 0.49605
   2   0  1623384.96  698.53   1 0.84617-0.67918-0.51071 0.51071 0.15215 0.52714
   2   0  17  285.78  168.86   1 0.72133-0.54763 0.66052-0.66052 0.20828 0.51361
   2   0  18  284.79  107.41   1 0.72334-0.54318 0.65001-0.65001 0.23292 0.53144
   2   0  19   54.64  144.72   1 0.72482-0.53820 0.63906-0.63906 0.25734 0.54948
   2   0  20  362.05  221.62   1 0.72579-0.53270 0.62764-0.62764 0.28159 0.56770
   2   0  21  330.08  181.96   1 0.72623-0.52669 0.61573-0.61573 0.30570 0.58606
  -2   2  20 1049.51  263.61   1 0.72117-0.65578 0.66124-0.39603 0.20656 0.64273
  -2  -2  20  933.66  208.20   1 0.77347-0.70796-0.59301 0.32779 0.22374 0.62556
  -2   2  19 4796.03 1073.40   1 0.71785-0.65892 0.67377-0.40856 0.17525 0.63157
  -2  -2  19 7103.23  771.60   1 0.79580-0.73675-0.57035 0.30513 0.20345 0.60339
  -2  -2  18 2476.56  309.20   1 0.69901-0.64651 0.46491-0.73024 0.54335 0.22083
  -2   2  18 2044.39  433.67   1 0.71360-0.66114 0.68577-0.42057 0.14307 0.62129
  -2  -2  18 2740.64  293.18   1 0.81620-0.76381-0.54773 0.28236 0.18382 0.58039
  -2  -2  17 2515.10  220.34   1 0.70018-0.65414 0.46856-0.73388 0.53869 0.18303
  -2   2  17 3041.13  486.10   1 0.70858-0.66307 0.69696-0.43153 0.11020 0.61165
  -2  -2  17 2233.55  193.21   1 0.83463-0.78869-0.52558 0.26021 0.16476 0.55699
  -2  -2  16 2638.76  268.52   1 0.70092-0.66134 0.47088-0.73621 0.53570 0.14357
  -2   2  16 2314.40  383.24   1 0.70223-0.66314 0.70791-0.44247 0.07569 0.60369
  -2  -2  16 2483.37  259.04   1 0.85133-0.81185-0.50379 0.23842 0.14634 0.53296
  -2  -2  15  634.18  202.96   1 0.70118-0.66807 0.47171-0.73704 0.53462 0.10219
  -2   2  15  504.04  201.37   1 0.69461-0.66195 0.71828-0.45285 0.03965 0.59727
  -2  -2  15  542.06  183.47   1 0.86642-0.83338-0.48247 0.21710 0.12858 0.50826
  -2  -2  14 7809.47  410.75   1 0.70090-0.67425 0.47084-0.73616 0.53575 0.05860
  -2   2  14 5173.39  745.01   1 0.68551-0.65929 0.72805-0.46262 0.00174 0.59272
  -2  -2  14 6400.20  325.46   1 0.87999-0.85341-0.46169 0.19632 0.11154 0.48284
  -2  -2  13  326.15  151.41   1 0.69999-0.67980 0.46796-0.73328 0.53946 0.01244
  -2   2  13  463.91  147.84   1 0.67465-0.65486 0.73712-0.47169-0.03847 0.59047
  -2  -2  13  378.43  167.05   1 0.89214-0.87201-0.44159 0.17622 0.09527 0.45665
  -2  -2  1212806.60  438.91   1 0.69829-0.68456 0.46269-0.72802 0.54616-0.03670
  -2   2  1211424.42  618.53   1 0.66163-0.64827 0.74537-0.47993-0.08155 0.59110
  -2  -2  1212028.55  416.13   1 0.90294-0.88926-0.42228 0.15691 0.07984 0.42963
  -2  -2  11  691.77  187.96   1 0.69557-0.68831 0.45456-0.71988 0.55636-0.08936
  -2   2  11  540.60  129.22   1 0.64517-0.63801 0.75309-0.48781-0.12882 0.59580
  -2  -2  11 1007.67  226.13   1 0.91245-0.90523-0.40391 0.13854 0.06533 0.40168
  -2   2  10 6750.85  293.92   1 0.62585-0.62514 0.75885-0.49357-0.18010 0.60462
  -2  -2  10 6951.17  315.94   1 0.92075-0.91998-0.38667 0.12130 0.05186 0.37270
  -2   2   979084.52 2018.14   1 0.60179-0.60753 0.76259-0.49731-0.23726 0.61933
   2   2  -989814.96 2336.65   1-0.68595 0.69208-0.42584 0.69127-0.59001 0.20776
  -2  -2   986238.98 2237.36   1 0.92783-0.93349-0.37089 0.10564 0.03946 0.34267
  -2   2   812536.43  312.12   1 0.57116-0.58336 0.76324-0.49796-0.30203 0.64165
   2   2  -813055.62  418.37   1-0.67760 0.69014-0.40408 0.66951-0.61446 0.27468
   2  -2  -812092.68  156.77   1 0.81935-0.80721-0.54408 0.27871 0.18065-0.52031
  -2  -2   812537.01  379.12   1 0.93383-0.94594-0.35657 0.09131 0.02847 0.31119
   2  -2  -812909.65  168.72   1 0.98168-0.96928-0.14245-0.12273-0.12651-0.21312
  -2   2   7 4599.00  301.77   1 0.52982-0.54848 0.75950-0.49413-0.37740 0.67453
   2  -2  -7 4651.49  303.09   1 0.17394-0.15529 0.59298-0.85823-0.78620 0.48920
   2  -2  -7 5021.61  289.93   1 0.29775-0.27902-0.82215 0.55675 0.48518-0.78241
  -2  -2   7 5786.70  406.37   1 0.93871-0.95728-0.34417 0.07891 0.01903 0.27818
   2  -2  -7 4898.12  286.74   1 0.96572-0.94525 0.05781-0.32322-0.25306-0.04498
  -2   2   6  354.56  101.05   1 0.47597-0.50108 0.74684-0.48146-0.46440 0.71909
  -2  -2   6  116.81  111.54   1 0.94246-0.96749-0.33409 0.06883 0.01140 0.24335
   2  -2  -6  374.35   47.20   1 0.95003-0.92334 0.11705-0.38247-0.28936 0.03389
  -2   2   6  388.98   52.94   1 0.10239-0.12752 0.81419-0.54832-0.57148 0.82648
  -2   2   578908.90 1158.03   1 0.40036-0.43212 0.72061-0.45545-0.56606 0.77835
   2  -2  -575393.41 1109.70   1 0.02776 0.00417 0.48342-0.74876-0.87494 0.66282
   2   2  -580270.32 1246.08   1-0.62366 0.65545-0.28736 0.55279-0.72695 0.51459
   2  -2  -576896.76 1099.10   1 0.94267-0.90976 0.13979-0.40521-0.30300 0.09011
  -2   2   578354.51 1113.37   1 0.38092-0.41257 0.72466-0.45915-0.57424 0.78674
  -2   2   421062.02  375.63   1 0.29618-0.33436 0.66899-0.40383-0.68170 0.85153
   2  -2  -419881.50  363.93   1-0.08476 0.12307 0.38564-0.65098-0.91874 0.74904
   2   2  -420286.93  445.30   1-0.58769 0.62591-0.22354 0.48871-0.77759 0.60777
  -2  -2   422316.28  479.42   1 0.94637-0.98430-0.32305 0.05779 0.00308 0.16674
   2  -2  -419808.38  344.30   1 0.94094-0.90181 0.14485-0.41026-0.30601 0.13569
  -2   2   419772.39  341.96   1 0.56433-0.60244 0.61994-0.35442-0.54515 0.71515
  -2   2   348800.48  736.67   1 0.15148-0.19596 0.57731-0.31206-0.80234 0.92963
   2  -2  -348882.44  742.09   1-0.22666 0.27099 0.24747-0.51266-0.94200 0.81469
  -2  -2   347329.10  758.44   1-0.66274 0.61812-0.36857 0.10314-0.65186 0.77928
  -2  -2   353413.77  881.02   1 0.94619-0.99057-0.32356 0.05830 0.00347 0.12390
   2  -2  -347652.07  730.73   1 0.94277-0.89742 0.13951-0.40492-0.30283 0.17509
  -2   2   346689.03  711.87   1 0.68192-0.72654 0.52600-0.26057-0.50823 0.63579
  -2   2   219770.67  271.63   1-0.03176-0.01930 0.43308-0.16775-0.90079 0.98564
   2  -2  -220208.17  271.51   1-0.38244 0.43328 0.07059-0.33564-0.92127 0.83642
  -2  -2   220843.27  362.37   1 0.94412-0.99496-0.32948 0.06422 0.00792 0.07699
   2  -2  -218576.39  268.14   1 0.94677-0.89520 0.12742-0.39284-0.29560 0.21044
  -2   2   219532.65  282.33   1 0.75798-0.80904 0.44874-0.18336-0.47338 0.55841
  -2   2   1  295.72   84.40   1-0.23086 0.17352 0.24304 0.02215-0.94214 0.98458
   2  -2  -1  432.86  124.42   1-0.52365 0.58105-0.12052-0.14464-0.84336 0.80090
  -2  -2   1  213.06  122.23   1 0.93943-0.99671-0.34228 0.07702 0.01759 0.02486
   2   2  -1  269.33   72.55   1 0.98275-0.92538-0.09575 0.36094-0.15817 0.11571
   2  -2  -1  277.64   76.10   1 0.95196-0.89417 0.11066-0.37608-0.28550 0.24292
  -2   2   1  386.33  103.49   1 0.80752-0.86501 0.38840-0.12302-0.44390 0.48642
   2   2   014131.66  308.41   1-0.26669 0.33053 0.20448 0.06071-0.94183 0.94183
  -2   2   014777.94  258.85   1-0.40462 0.34078 0.04275 0.22229-0.91348 0.91348
   2  -2   013462.85  223.40   1-0.62550 0.68936-0.29089 0.02546-0.72396 0.72396
  -2  -2   014889.71  259.38   1 0.93079-0.99453-0.36395 0.09869 0.03412-0.03412
   2   2   014382.20  248.61   1 0.98276-0.91896-0.09617 0.36136-0.15789 0.15789
  -2   2   012974.77  254.89   1 0.84004-0.90398 0.34278-0.07740-0.42050 0.42050
   2   2   1143698.1 1102.31   1-0.14162 0.21183 0.33193-0.06659-0.93261 0.97503
  -2  -2  -1140138.3 1070.01   1-0.35947 0.28914 0.09867-0.36372-0.92792 0.88549
  -2   2  -1137468.1 1006.71   1-0.52929 0.45911-0.12907 0.39424-0.83856 0.79610
   2  -2   1137138.2  986.33   1-0.68444 0.75472-0.42179 0.15636-0.59466 0.63713
  -2  -2  -1144305.6 1065.24   1 0.91573-0.98594-0.39726 0.13189 0.06012-0.10257
   2   2   1142897.7 1055.36   1 0.98265-0.91242-0.08887 0.35406-0.16277 0.20523
   2  -2   1139633.7 1108.51   1 0.96339-0.89316 0.06790-0.33332-0.25932 0.30190
   2   2   2  642.45  113.64   1-0.01503 0.09162 0.44754-0.18221-0.89413 0.97898
  -2  -2  -2  701.64   97.08   1-0.25433 0.17748 0.21793-0.48313-0.94224 0.85736
  -2   2  -2  577.51   91.62   1-0.60825 0.53155-0.25852 0.52395-0.75046 0.66551
  -2  -2  -2 1015.27   87.09   1 0.88959-0.96625-0.44594 0.18057 0.09877-0.18369
   2   2   2  786.13   87.75   1 0.98204-0.90539-0.07057 0.33576-0.17495 0.25986
   2  -2   2  370.96   92.41   1 0.96776-0.89111 0.04300-0.30819-0.24814 0.33306
  -2   2  -2  342.05   75.92   1 0.87530-0.95212 0.28580-0.02042-0.39006 0.30503
  -2   2  -393879.67 1363.02   1 0.72480-0.80804 0.58133-0.31613 0.36972-0.49712
   2   2   3102305.8 1498.76   1 0.10468-0.02147 0.54314-0.27789-0.83308 0.96037
  -2  -2  -397546.53 1434.52   1-0.15448 0.07113 0.32088-0.58608-0.93443 0.80712
  -2   2  -3100351.3 1468.37   1-0.65452 0.57141-0.35026 0.61569-0.67000 0.54258
  -2  -2  -3101957.1 1446.02   1 0.84288-0.92599-0.51504 0.24967 0.15581-0.28318
   2   2   3101053.4 1433.34   1 0.97957-0.89649-0.03563 0.30082-0.19789 0.32526
   2  -2   3101957.6 1532.85   1 0.97260-0.88952 0.01714-0.28234-0.23184 0.35920
  -2   2  -4  258.31   74.58   1 0.72578-0.81547 0.62778-0.36258 0.28128-0.45114
   2   2   4  372.95  110.88   1 0.20943-0.11976 0.61675-0.35150-0.75877 0.92849
  -2  -2  -4  495.55  104.62   1-0.06503-0.02430 0.40359-0.66893-0.91262 0.74292
  -2   2  -4  467.47  162.85   1-0.68146 0.59194-0.41395 0.67938-0.60352 0.43363
  -2  -2  -4  569.42   59.86   1 0.75435-0.84401-0.61096 0.34574 0.24014-0.41000
   2  -2   4  699.33  124.61   1 0.97665-0.88715-0.00986-0.25533-0.21458 0.38440
   2   2   4  412.32   50.33   1 0.97091-0.88141 0.02673 0.23845-0.23791 0.40773
   2  -2   5114847.6 1691.17   1 0.69694-0.60080 0.45861-0.72393 0.55131-0.33903
   2   2   5111375.7 1634.07   1 0.29880-0.20280 0.67045-0.40530-0.67911 0.89140
  -2  -2  -5114443.5 1582.25   1 0.57378-0.66973-0.73356 0.46820 0.36421-0.57640
   2  -2   5112820.3 1704.76   1 0.97977-0.88384-0.03778-0.22741-0.19650 0.40877
   2   2   5110177.3 1528.10   1 0.94220-0.84708 0.14120 0.12421-0.30384 0.51673
   2  -2   610068.63  264.01   1 0.70646-0.60386 0.48932-0.75465 0.51133-0.25660
   2   2   610743.30  314.14   1 0.37189-0.26946 0.70793-0.44277-0.60043 0.85518
   2  -2   7 1000.18  156.35   1 0.71218-0.60312 0.51070-0.77602 0.48163-0.18445
   2   2   7 1242.96  179.58   1 0.43271-0.32360 0.73230-0.46693-0.52581 0.82295
   2  -2   7  998.31  156.09   1 0.98275-0.87397-0.09564-0.16954-0.15824 0.45543
   2  -2   8  531.74  139.71   1 0.71565-0.60013 0.52544-0.79076 0.46015-0.12051
   2   2   8  391.64   95.66   1 0.48171-0.36615 0.74850-0.48313-0.45572 0.79530
   2  -2   8  297.22  117.31   1 0.98244-0.86723-0.12533-0.13986-0.13820 0.47784
   2  -2   9 1347.74  174.86   1 0.71775-0.59576 0.53534-0.80067 0.44523-0.06314
   2   2   9 1267.91  189.30   1 0.52210-0.40007 0.75812-0.49274-0.39071 0.77274
   2  -2   9  462.30   97.95   1 0.98082-0.85919-0.15538-0.10980-0.11762 0.49972
   2  -2  1017281.19  600.50   1 0.71897-0.59052 0.54161-0.80694 0.43557-0.01102
   2   2  1015754.87  537.39   1 0.55671-0.42834 0.76228-0.49700-0.33013 0.75465
   2  -2  1016277.53  589.05   1 0.97790-0.84963-0.18534-0.07991-0.09668 0.52128
   2  -2  11 2142.78  233.06   1 0.71961-0.58470 0.54508-0.81041 0.43015 0.03684
   2   2  11 1814.48  344.08   1 0.58476-0.44993 0.76344-0.49816-0.27423 0.74120
   2  -2  11 2461.75  235.15   1 0.97352-0.83879-0.21588-0.04937-0.07514 0.54219
   2  -2  12 6390.23  367.38   1 0.71983-0.57846 0.54632-0.81165 0.42820 0.08125
   2   2  12 7087.29  348.08   1 0.60843-0.46715 0.76188-0.49660-0.22210 0.73153
   2  -2  12 6890.53  365.93   1 0.96765-0.82647-0.24661-0.01864-0.05314 0.56265
   2  -2  13 5641.89  344.65   1 0.71973-0.57189 0.54575-0.81107 0.42910 0.12280
   2   2  13 5070.18  303.31   1 0.62855-0.48082 0.75821-0.49293-0.17325 0.72513
   2  -2  13 6155.92  316.37   1 0.96024-0.81261-0.27747 0.01221-0.03070 0.58267
   2  -2  14 8922.04  410.63   1 0.71935-0.56505 0.54366-0.80899 0.43237 0.16198
   2   2  14 9225.83  404.10   1 0.64575-0.49156 0.75287-0.48759-0.12720 0.72153
   2  -2  14 8851.39  372.08   1 0.95121-0.79712-0.30844 0.04318-0.00783 0.60226
   2  -2  15 4474.01  423.13   1 0.71872-0.55795 0.54028-0.80561 0.43764 0.19917
   2   2  15 3413.35  611.82   1 0.66113-0.50091 0.74564-0.48021-0.08312 0.72005
   2  -2  15 4488.73  376.24   1 0.94048-0.77995-0.33947 0.07421 0.01546 0.62142
   2  -2  16 2927.15  326.50   1 0.71783-0.55061 0.53576-0.80109 0.44459 0.23468
   2   2  16 1366.92  392.59   1 0.67378-0.50713 0.73776-0.47232-0.04152 0.72091
   2  -2  16 2757.32  291.61   1 0.92798-0.76099-0.37055 0.10529 0.03919 0.64015
   2  -2  17 5512.18  407.99   1 0.71669-0.54300 0.53023-0.79556 0.45298 0.26874
   2   2  17 5082.17  919.98   1 0.68463-0.51155 0.72888-0.46344-0.00169 0.72354
   2  -2  17 5630.01  407.97   1 0.91371-0.74026-0.40138 0.13601 0.06334 0.65841
   2  -2  18  142.34  159.57   1 0.71528-0.53513 0.52377-0.78910 0.46262 0.30156
   2   2  18  320.64  209.21   1 0.69392-0.51441 0.71911-0.45368 0.03661 0.72770
   2  -2  18  247.41  151.81   1 0.89735-0.71745-0.43245 0.16707 0.08794 0.67627
   2  -2  19  564.59  278.86   1 0.71359-0.52698 0.51646-0.78179 0.47333 0.33330
   2   2  19  443.01  202.59   1 0.70182-0.51588 0.70853-0.44310 0.07361 0.73315
   2  -2  19  181.31  111.08   1 0.87886-0.69251-0.46348 0.19811 0.11300 0.69366
   2  -2  20  976.90  300.05   1 0.71159-0.51852 0.50834-0.77366 0.48499 0.36410
   2   2  20  650.52  168.36   1 0.70846-0.51609 0.69720-0.43176 0.10949 0.73974
  -2   4  17  387.29  142.81   1 0.67837-0.63286 0.73428-0.20341-0.02521 0.74706
   2   4 -17  830.18  319.82   1-0.62269 0.57749-0.28550 0.81636-0.72851 0.00647
  -2  -4  17  248.93  149.55   1 0.85774-0.81180-0.49494-0.03579 0.13893 0.58282
  -2   4  16 4681.81 1011.05   1 0.66496-0.62588 0.74349-0.21262-0.07098 0.75037
   2   4 -16 8193.75  915.82   1-0.62030 0.58152-0.28095 0.81181-0.73231 0.05274
  -2  -4  16 7720.16  835.01   1 0.86975-0.83027-0.47751-0.05322 0.12449 0.55480
  -2   4  15  875.06  180.43   1 0.64838-0.61540 0.75183-0.22127-0.11972 0.75651
   2   4 -15 1033.31  318.15   1-0.61678 0.58441-0.27432 0.80518-0.73778 0.10069
  -2  -4  15 1489.37  298.22   1 0.88058-0.84755-0.46075-0.06998 0.11077 0.52607
  -2   4  14 1751.76  178.38   1 0.62978-0.60325 0.75791-0.22734-0.17012 0.76445
   2   4 -14 1195.77  230.78   1-0.61197 0.58601-0.26535 0.79621-0.74503 0.15041
  -2  -4  14 1777.50  231.37   1 0.89030-0.86372-0.44474-0.08599 0.09781 0.49657
  -2   4  13 3505.14  236.79   1 0.60792-0.58785 0.76194-0.23138-0.22328 0.77516
   2   4 -13 4427.74  433.24   1-0.60564 0.58610-0.25378 0.78464-0.75418 0.20203
  -2  -4  13 3288.68  296.91   1 0.89895-0.87883-0.42957-0.10116 0.08565 0.46628
  -2   4  12   86.40   79.00   1 0.58223-0.56861 0.76346-0.23289-0.27951 0.78894
   2   4 -12  193.56  219.29   1-0.59703 0.58413-0.23986 0.77020-0.76551 0.25605
  -2  -4  12  815.99  306.80   1 0.90661-0.89294-0.41535-0.11539 0.07435 0.43512
  -2   4  11  802.19  204.98   1 0.55196-0.54480 0.76181-0.23125-0.33907 0.80604
   2   4 -11 2347.14  441.88   1-0.58682 0.58032-0.22205 0.75239-0.77867 0.31166
  -2  -4  11  908.49  260.38   1 0.91332-0.90610-0.40217-0.12856 0.06397 0.40305
  -2   4  10  273.34  114.63   1 0.51485-0.51412 0.75667-0.22592-0.40294 0.82742
   2   4 -10  699.26  255.11   1-0.57412 0.57401-0.20050 0.73084-0.79383 0.36928
  -2  -4  10  291.44  147.82   1 0.91911-0.91834-0.39018-0.14055 0.05459 0.36997
  -2   4   9  877.02  166.08   1 0.47264-0.47838 0.74585-0.21510-0.46936 0.85139
   2   4  -9  389.07  298.25   1-0.55845 0.56472-0.17478 0.70512-0.81091 0.42881
   2  -4  -9  567.57   88.79   1 0.85981-0.85413-0.49201-0.03872 0.13650-0.51861
  -2  -4   9  876.41  246.03   1 0.92402-0.92968-0.37954-0.15097 0.04613 0.33599
  -2   4   8  479.10  148.50   1 0.42297-0.43516 0.72857-0.19782-0.53876 0.87834
   2   4  -8  829.60  325.39   1-0.53924 0.55191-0.14438 0.67472-0.82967 0.49003
  -2  -4   8  592.79  226.10   1 0.92807-0.94019-0.37034-0.16017 0.03903 0.30064
   2  -4  -8  591.98  111.37   1 0.92121-0.90910-0.38569-0.14481 0.05091-0.39058
  -2   4   7  278.65  140.18   1 0.36321-0.38213 0.70384-0.17353-0.61046 0.90766
   2   4  -7  250.73  205.41   1-0.51586 0.53492-0.10884 0.63918-0.84972 0.55254
   2  -4  -7  110.49   62.57   1 0.94967-0.93110-0.31320-0.21731-0.00428-0.29293
  -2  -4   7  925.14  238.64   1 0.93127-0.94983-0.36280-0.16770 0.03324 0.26397
  -2   4   7   73.46   73.65   1 0.46531-0.48405 0.68181-0.15079-0.56445 0.86194
  -2   4   6 2996.78  385.52   1 0.29574-0.32108 0.66874-0.13843-0.68213 0.93687
   2   4  -6 4085.59  382.79   1-0.48760 0.51305-0.06773 0.59807-0.87043 0.61570
  -2  -4   6 2649.47  398.02   1 0.93359-0.95861-0.35716-0.17335 0.02892 0.22583
   2  -4  -6 2769.01  333.15   1 0.96438-0.93936-0.26102-0.26949-0.04271-0.21204
  -2   4   520433.19  507.66   1 0.21789-0.24945 0.62224-0.09174-0.75188 0.96402
   2   4  -518433.02  584.28   1-0.45347 0.48481-0.02132 0.55142-0.89101 0.67888
  -2  -4   519425.21  561.80   1 0.93501-0.96648-0.35364-0.17687 0.02623 0.18606
   2  -4  -518996.42  473.71   1 0.97231-0.94083-0.22291-0.30760-0.07013-0.14215
  -2   4   4 1889.16  181.10   1 0.13293-0.17095 0.56401-0.03351-0.81499 0.98470
   2   4  -4 2796.33  350.17   1-0.41325 0.45110 0.03171 0.49837-0.91006 0.74035
  -2  -4   4 3034.70  275.05   1 0.93544-0.97337-0.35254-0.17797 0.02539 0.14443
   2  -4  -4 2470.73  173.17   1 0.97663-0.93871-0.19525-0.33526-0.08973-0.08010
  -2   4   334612.47 1274.98   1 0.04099-0.08569 0.49419 0.03647-0.86838 0.99565
   2   4  -337358.83 1414.70   1-0.36626 0.41060 0.09045 0.43963-0.92610 0.79882
  -2  -4   336404.67 1371.09   1 0.93478-0.97916-0.35420-0.17631 0.02666 0.10071
   2  -4  -335564.75 1312.96   1 0.97903-0.93450-0.17521-0.35516-0.10388-0.02348
  -2   4   2 4860.73  296.08   1-0.05257 0.00149 0.41476 0.11590-0.90841 0.99325
   2   4  -2 4323.67  357.32   1-0.31152 0.36236 0.15424 0.37615-0.93763 0.85276
  -2  -4   2 4624.05  291.75   1 0.93283-0.98367-0.35901-0.17149 0.03034 0.05457
   2  -4  -2 3177.42  212.06   1 0.98027-0.92932-0.16218-0.36819-0.11292 0.02801
  -2   4   111067.49  483.16   1-0.14636 0.08902 0.32882 0.20157-0.93298 0.97541
   2   4  -111356.17  558.67   1-0.25083 0.30817 0.22171 0.30867-0.94229 0.89985
  -2  -4   112299.69  540.63   1 0.92931-0.98659-0.36745-0.16306 0.03681 0.00564
   2  -4  -111012.22  485.50   1 0.98089-0.92352-0.15441-0.37597-0.11829 0.07584
  -2   4   0 4760.85  307.40   1-0.23276 0.16892 0.24102 0.28937-0.94219 0.94219
   2   4   0 5002.97  356.36   1-0.18425 0.24809 0.29121 0.23917-0.93874 0.93874
  -2  -4   0 5010.04  290.34   1 0.92378-0.98752-0.38007-0.15044 0.04655-0.04655
   2  -4   0 4684.60  280.88   1 0.98114-0.91734-0.15100-0.37937-0.12064 0.12064
   2   4   1  736.19  204.61   1-0.11177 0.18198 0.36049 0.17017-0.92603 0.96846
  -2   4  -1  645.97  200.67   1-0.31056 0.24022 0.15534 0.37505-0.93777 0.89533
  -2  -4  -1 1277.30  243.36   1 0.91554-0.98575-0.39765-0.13308 0.06043-0.10288
   2  -4   1  828.10  197.69   1 0.98112-0.91089-0.15127-0.37910-0.12045 0.16291
   2   4   2 1298.79  299.24   1-0.03809 0.11468 0.42755 0.10311-0.90318 0.98803
  -2   4  -2 1448.70  309.06   1-0.37902 0.30218 0.07482 0.45526-0.92235 0.83750
  -2  -4  -2 1285.19  231.54   1 0.90372-0.98038-0.42082-0.10991 0.07868-0.16360
   2  -4   2 1867.89  337.87   1 0.98087-0.90422-0.15467-0.37570-0.11811 0.20302
   2   4   3  852.77  196.54   1 0.03615 0.04680 0.49027 0.04039-0.87081 0.99808
  -2   4  -3 1515.28  300.94   1-0.43584 0.35251 0.00226 0.52783-0.90001 0.77273
  -2  -4  -3 1697.38  299.29   1 0.88678-0.96990-0.45065-0.08009 0.10258-0.22995
   2  -4   3 1480.18  273.86   1 0.98039-0.89731-0.16077-0.36960-0.11390 0.24126
   2   4   4 2856.06  238.52   1 0.10974-0.02007 0.54693-0.01643-0.82995 0.99966
  -2   4  -4 3431.63  262.56   1-0.48298 0.39363-0.06118 0.59152-0.87348 0.70366
  -2  -4  -4 2808.21  168.25   1 0.86239-0.95196-0.48833-0.04240 0.13343-0.30326
   2  -4   4 2861.58  223.93   1 0.97963-0.89013-0.16921-0.36117-0.10805 0.27787
   2   4   5  664.24  209.30   1 0.17933-0.08320 0.59667-0.06617-0.78219 0.99433
  -2   4  -5 1058.11  279.51   1-0.52080 0.42506-0.11623 0.64657-0.84572 0.63344
  -2  -4  -5 1411.72  107.47   1 0.82672-0.92274-0.53531 0.00456 0.17309-0.38537
   2  -4   5  799.33  239.14   1 0.97856-0.88256-0.17962-0.35089-0.10068 0.31298
   2   4   6 4090.58  309.39   1 0.24530-0.14288 0.63904-0.10872-0.72900 0.98374
  -2   4  -6 4239.09  320.46   1-0.55110 0.44897-0.16302 0.69336-0.81835 0.56362
  -2  -4  -6 3505.01  581.83   1 0.77296-0.87554-0.59351 0.06308 0.22419-0.47899
   2  -4   6 4251.44  331.54   1 0.97709-0.87463-0.19185-0.33866-0.09212 0.34687
   2   4   6 2558.62  302.68   1 0.80063-0.69806 0.39738 0.13337-0.44840 0.70350
   2   4   7 1415.44  250.93   1 0.30518-0.19634 0.67399-0.14367-0.67275 0.96995
  -2   4  -7 2234.16  377.55   1-0.57520 0.46667-0.20231 0.73265-0.79259 0.49541
   2  -4   7 1386.37  271.69   1 0.97514-0.86623-0.20566-0.32485-0.08239 0.37960
   2   4   8 2681.59  417.94   1 0.35947-0.24420 0.70205-0.17173-0.61473 0.95439
  -2   4  -8 2465.09  451.49   1-0.59426 0.47934-0.23498 0.76532-0.76917 0.42953
  -2  -4  -8 1483.54  308.00   1 0.54353-0.65876-0.74805 0.21733 0.38077-0.72027
   2  -4   8 2600.77  419.81   1 0.97267-0.85730-0.22087-0.30964-0.07159 0.41127
   2   4   935464.15  977.47   1 0.40944-0.28741 0.72314-0.19239-0.55625 0.93828
  -2   4  -935122.72 1012.22   1-0.60984 0.48823-0.26143 0.79229-0.74816 0.36590
   2  -4   935846.04 1079.53   1 0.96958-0.84776-0.23732-0.29318-0.05982 0.44196
   2   4  10  634.18  161.05   1 0.45277-0.32429 0.73947-0.20872-0.49816 0.92264
  -2   4 -10  284.31  206.10   1-0.62159 0.49357-0.28340 0.81426-0.73027 0.30555
   2   4  11 6691.42  515.27   1 0.49119-0.35625 0.75109-0.22034-0.44111 0.90803
  -2   4 -11 6120.73  496.25   1-0.63074 0.49631-0.30111 0.83197-0.71518 0.24798
   2  -4  11 5252.69  427.47   1 0.96129-0.82657-0.27345-0.25705-0.03364 0.50069
   2   4  12  666.60  219.61   1 0.52515-0.38375 0.75868-0.22793-0.38548 0.89486
  -2   4 -12  902.95  354.09   1-0.63779 0.49694-0.31516 0.84602-0.70277 0.19310
   2  -4  12  958.29  301.98   1 0.95594-0.81476-0.29290-0.23760-0.01934 0.52886
   2   4  13 6357.45  316.10   1 0.55627-0.40854 0.76224-0.23168-0.33096 0.88284
  -2   4 -13 6049.33  355.10   1-0.64312 0.49585-0.32606 0.85692-0.69287 0.14073
   2  -4  13 5664.51  363.89   1 0.94969-0.80206-0.31316-0.21735-0.00431 0.55628
   2   4  14 4809.79  406.27   1 0.58262-0.42843 0.76346-0.23289-0.27870 0.87304
  -2   4 -14 4636.37  518.36   1-0.64703 0.49335-0.33422 0.86508-0.68529 0.09068
   2  -4  14 5132.77  474.07   1 0.94245-0.78837-0.33412-0.19638 0.01142 0.58300
   2   4  15  917.36  193.65   1 0.60579-0.44515 0.76219-0.23163-0.22819 0.86497
  -2   4 -15 1507.92  320.00   1-0.64976 0.48966-0.33999 0.87085-0.67985 0.04276
   2  -4  15  859.47  203.59   1 0.93416-0.77363-0.35574-0.17477 0.02783 0.60905
   2   4  16 1196.54  191.04   1 0.62615-0.45905 0.75879-0.22822-0.17935 0.85859
  -2   4 -16 1216.97  280.02   1-0.65147 0.48496-0.34366 0.87452-0.67636-0.00319
   2  -4  16 1456.94  249.07   1 0.92474-0.75775-0.37794-0.15257 0.04489 0.63445
   2   4  17  434.17  157.00   1 0.64400-0.47045 0.75352-0.22296-0.13210 0.85379
  -2   4 -17 1305.90  334.59   1-0.65231 0.47938-0.34546 0.87632-0.67464-0.04739
   2  -4  17  535.24  166.68   1 0.91414-0.74069-0.40051-0.13023 0.06266 0.65909
   2   6 -11  402.04  277.15   1-0.43592 0.42828 0.00215 0.79298-0.89997 0.43329
  -2  -6  11  140.70  198.04   1 0.88001-0.87279-0.46166-0.33444 0.11152 0.35549
   2   6 -10 1272.37  338.51   1-0.41798 0.41683 0.02562 0.76951-0.90809 0.48383
  -2  -6  10  598.13  207.20   1 0.88464-0.88387-0.45418-0.34193 0.10543 0.31912
   2   6  -9 1276.82  358.93   1-0.39734 0.40269 0.05197 0.74316-0.91619 0.53436
  -2  -6   9  804.10  278.18   1 0.88841-0.89409-0.44793-0.34817 0.10038 0.28172
   2   6  -8  967.68  301.71   1-0.37377 0.38563 0.08127 0.71386-0.92395 0.58454
  -2  -6   8  276.19  159.23   1 0.89129-0.90343-0.44304-0.35306 0.09644 0.24320
   2   6  -7 1012.11  287.07   1-0.34707 0.36542 0.11355 0.68159-0.93093 0.63395
   2   6  -6  769.03  271.54   1-0.31614 0.34097 0.14893 0.64666-0.93694 0.68232
  -2  -6   6  713.96  234.85   1 0.89431-0.91935-0.43781-0.35829 0.09224 0.16249
   2   6  -5  846.61  375.46   1-0.28260 0.31393 0.18691 0.60868-0.94084 0.72866
  -2  -6   5  632.00  231.55   1 0.89434-0.92583-0.43777-0.35833 0.09221 0.12007
  -2   6   4  895.13  281.19   1 0.17379-0.21181 0.59288 0.20286-0.78630 0.95602
   2   6  -4 1362.17  274.61   1-0.24552 0.28335 0.22742 0.56817-0.94233 0.77258
  -2  -6   4  353.94  149.26   1 0.89326-0.93120-0.43965-0.35645 0.09372 0.07610
   2  -6  -4  667.12  195.38   1 0.92213-0.88418-0.38368-0.41242 0.04954-0.21936
  -2   6   3  267.80  124.13   1 0.11132-0.15579 0.54811 0.24763-0.82896 0.95624
   2   6  -3  266.39  250.82   1-0.20494 0.24928 0.27009 0.52549-0.94076 0.81345
  -2  -6   3  317.87  145.30   1 0.89093-0.93533-0.44366-0.35245 0.09694 0.03042
   2  -6  -3  186.48   95.63   1 0.93132-0.88694-0.36268-0.43309 0.03315-0.16052
  -2   6   2  688.90  232.75   1 0.04748-0.09855 0.49941 0.29658-0.86505 0.94990
   2   6  -2  977.76  295.88   1-0.16102 0.21186 0.31443 0.48116-0.93552 0.85064
  -2  -6   2  101.66  109.22   1 0.88718-0.93803-0.44999-0.34612 0.10204-0.01713
   2  -6  -2  332.83  125.00   1 0.93788-0.88704-0.34633-0.44943 0.02067-0.10559
  -2   6   1  647.36  226.40   1-0.01475-0.04269 0.44778 0.34821-0.89401 0.93644
   2   6  -1  270.36  176.22   1-0.11235 0.16980 0.35995 0.43605-0.92618 0.88375
  -2  -6   1  124.15  103.41   1 0.88174-0.93905-0.45889-0.33722 0.10926-0.06680
   2  -6  -1  458.87  178.46   1 0.94256-0.88528-0.33382-0.46195 0.01119-0.05365
   2   6   0 7323.58  525.96   1-0.06281 0.12663 0.40559 0.39040-0.91189 0.91189
  -2   6   0 5863.59  394.43   1-0.07502 0.01120 0.39454 0.40146-0.91580 0.91580
  -2  -6   0 6096.94  431.88   1 0.87429-0.93804-0.47062-0.32548 0.11884-0.11884
   2  -6   0 5281.17  415.33   1 0.94581-0.88207-0.32468-0.47109 0.00431-0.00431
   2   6   128823.97 6848.42   1-0.01124 0.08145 0.45079 0.34521-0.89255 0.93498
  -2   6  -127792.61 6596.92   1-0.13228 0.06208 0.34095 0.45504-0.93072 0.88829
  -2  -6  -125420.17 1368.67   1 0.86435-0.93455-0.48550-0.31061 0.13109-0.17355
   2  -6   126688.95 1450.06   1 0.94791-0.87772-0.31852-0.47725-0.00030 0.04276
   2   6   2 3028.08  303.08   1 0.04165 0.03492 0.49472 0.30127-0.86804 0.95289
  -2   6  -2 3131.29  327.30   1-0.18771 0.11087 0.28771 0.50787-0.93913 0.85426
  -2  -6  -2 2565.25  260.13   1 0.85128-0.92794-0.50386-0.29224 0.14639-0.23131
   2  -6   2 2854.74  274.85   1 0.94908-0.87243-0.31501-0.48076-0.00293 0.08784
   2   6   3 4537.93  416.53   1 0.09587-0.01265 0.53649 0.25925-0.83844 0.96572
  -2   6  -3 3159.55  343.79   1-0.23678 0.15343 0.23676 0.55883-0.94227 0.81495
  -2  -6  -3 3412.13  313.01   1 0.83421-0.91732-0.52610-0.27000 0.16521-0.29258
   2  -6   3 3561.79  357.76   1 0.94945-0.86635-0.31387-0.48189-0.00377 0.13115
   2   6   4 3076.90  336.13   1 0.14917-0.05951 0.57567 0.22007-0.80395 0.97366
  -2   6  -4 3372.66  353.95   1-0.28121 0.19136 0.18845 0.60713-0.94095 0.77120
  -2  -6  -4 2528.11  242.06   1 0.81188-0.90144-0.55268-0.24343 0.18812-0.35795
   2  -6   4 2490.18  295.67   1 0.94912-0.85957-0.31488-0.48088-0.00302 0.17286
   2   6   5  695.12  196.92   1 0.20154-0.10541 0.61157 0.18416-0.76508 0.97722
  -2   6  -5  892.23  248.64   1-0.32095 0.22460 0.14337 0.65221-0.93617 0.72399
   2  -6   5  854.27  217.76   1 0.94814-0.85214-0.31782-0.47794-0.00082 0.21312
   2   6   6 1315.69  249.66   1 0.25307-0.15065 0.64379 0.15167-0.72214 0.97688
  -2   6  -6  690.52  275.92   1-0.35711 0.25428 0.10152 0.69361-0.92852 0.67396
   2   6   7  886.99  206.13   1 0.30170-0.19286 0.67206 0.12339-0.67623 0.97343
  -2   6  -7  611.95  355.20   1-0.38792 0.27859 0.06378 0.73135-0.91948 0.62249
   2  -6   7  821.70  210.37   1 0.94436-0.83545-0.32882-0.46695 0.00742 0.28978
   2   6   8   89.71  117.84   1 0.34774-0.23248 0.69630 0.09916-0.62787 0.96753
  -2   6  -8  349.88  194.21   1-0.41472 0.29889 0.02982 0.76531-0.90945 0.57004
   2  -6   8  641.81  276.63   1 0.94156-0.82619-0.33657-0.45919 0.01327 0.32639
  -2   6  -9  280.76  254.07   1-0.43787 0.31555-0.00042 0.79556-0.89903 0.51719
   2  -6   9  265.68  151.41   1 0.93813-0.81632-0.34566-0.45010 0.02016 0.36197
   2   6  10 1017.53  229.82   1 0.43255-0.30407 0.73225 0.06387-0.52602 0.95050
  -2   6 -10 1008.56  318.13   1-0.45774 0.32892-0.02713 0.82227-0.88866 0.46440
   2  -6  10  991.57  229.51   1 0.93407-0.80580-0.35598-0.43979 0.02802 0.39657
  -3  -1  21  440.02  171.77   1 0.70899-0.66901 0.49840-0.63107 0.49891 0.39263
  -3   1  21  429.82  103.62   1 0.72606-0.68614 0.60060-0.46800 0.33481 0.55694
  -3  -1  20 1532.48  284.70   1 0.71128-0.67777 0.50711-0.63977 0.48673 0.36236
  -3   1  20 1424.26  329.36   1 0.72626-0.69279 0.61286-0.48025 0.31135 0.53794
  -3  -1  19 3902.19  370.55   1 0.71324-0.68619 0.51499-0.64765 0.47546 0.33117
  -3   1  19 3568.29  642.97   1 0.72595-0.69895 0.62462-0.49201 0.28781 0.51902
  -3  -1  19 2610.02  534.05   1 0.69900-0.67185-0.65658 0.52397 0.28334 0.52350
  -3  -1  18  170.94  162.07   1 0.71488-0.69429 0.52200-0.65466 0.46524 0.29893
  -3   1  18  304.49  161.50   1 0.72514-0.70460 0.63590-0.50330 0.26415 0.50021
  -3  -1  18   28.62   96.50   1 0.72478-0.70409-0.63641 0.50380 0.26394 0.50043
  -3  -1  17 1213.63  259.41   1 0.71623-0.70210 0.52806-0.66072 0.45624 0.26548
  -3   1  17 1408.49  267.19   1 0.72384-0.70976 0.64674-0.51413 0.24035 0.48154
  -3  -1  17 1151.24  254.75   1 0.74815-0.73392-0.61652 0.48391 0.24528 0.47662
  -3  -1  1630001.84  975.57   1 0.71729-0.70963 0.53309-0.66576 0.44865 0.23061
  -3   1  1629371.13  930.31   1 0.72204-0.71442 0.65714-0.52454 0.21635 0.46308
  -3  -1  1628662.30  887.03   1 0.76930-0.76154-0.59704 0.46443 0.22740 0.45205
  -3  -1  1529951.51  940.14   1 0.71807-0.71687 0.53697-0.66964 0.44274 0.19408
  -3   1  1527833.37  838.56   1 0.71973-0.71858 0.66713-0.53453 0.19210 0.44487
  -3   1  1526647.53  689.97   1 0.23464-0.23378-0.83060 0.96330 0.50501 0.13189
  -3  -1  1526814.14  839.12   1 0.78838-0.78708-0.57810 0.44549 0.21034 0.42663
  -3  -1  14  319.74  153.01   1 0.71857-0.72384 0.53953-0.67219 0.43879 0.15556
  -3   1  14  119.87  110.26   1 0.71690-0.72221 0.67674-0.54413 0.16751 0.42698
  -3   1  14   19.17   29.09   1 0.25343-0.25900-0.82848 0.96118 0.49938 0.09506
  -3  -1  14  267.64   93.52   1 0.80560-0.81089-0.55970 0.42701 0.19426 0.40012
  -3  -1  13 2827.55  236.88   1 0.71877-0.73049 0.54055-0.67321 0.43722 0.11468
  -3   1  13 1896.05  271.22   1 0.71352-0.72529 0.68598-0.55337 0.14250 0.40953
  -3   1  13 2190.32   95.60   1 0.26216-0.27417-0.82738 0.96008 0.49668 0.05530
  -3  -1  13 2421.29  208.91   1 0.82084-0.83259-0.54232 0.40964 0.17914 0.37279
   3  -1 -13 2068.10  100.85   1 0.94500-0.92985 0.13285-0.26555-0.29885-0.25466
  -3  -1  12  265.53  194.09   1 0.71861-0.73680 0.53971-0.67237 0.43852 0.07093
  -3   1  12  449.68  156.66   1 0.70977-0.72829 0.69460-0.56188 0.11727 0.39226
  -3   1  12  110.42   62.24   1 0.26005-0.27849-0.82766 0.96035 0.49734 0.01218
  -3  -1  12  456.54  156.40   1 0.83427-0.85247-0.52603 0.39335 0.16515 0.34432
   3  -1 -12   95.25   42.71   1 0.96888-0.94750 0.04292-0.17563-0.24377-0.26717
  -3  -1  11 2727.16  221.84   1 0.71800-0.74265 0.53659-0.66925 0.44332 0.02367
  -3   1  11 3064.35  321.22   1 0.70515-0.73010 0.70320-0.57048 0.09092 0.37615
  -3   1  11 2548.01  108.01   1 0.24555-0.27043-0.82941 0.96211 0.50177-0.03470
  -3  -1  11 2889.42  195.06   1 0.84590-0.87055-0.51108 0.37839 0.15246 0.31455
   3  -1 -11 2519.11  115.12   1 0.98123-0.95620-0.05612-0.07647-0.18448-0.28252
  -3   1  10 7859.68  606.86   1 0.69977-0.73115 0.71153-0.57881 0.06353 0.36108
  -3   1  10 7504.85  222.85   1 0.21638-0.24770-0.83234 0.96504 0.51027-0.08567
  -3  -1  10 7653.71  310.81   1 0.85572-0.88683-0.49776 0.36508 0.14129 0.28327
   3  -1 -10 7239.38  216.72   1 0.97980-0.94835-0.16746 0.03487-0.10926-0.31528
  -3   1   919121.26  521.98   1 0.69348-0.73129 0.71963-0.58691 0.03469 0.34746
  -3  -1   919117.95  401.63   1 0.86367-0.90123-0.48648 0.35379 0.13190 0.25020
   3  -1  -918687.72  287.48   1 0.95665-0.91911-0.29046 0.15783-0.02115-0.36098
  -3   1   872360.34 1103.70   1 0.68602-0.73026 0.72757-0.59485 0.00374 0.33595
   3  -1  -869476.24 1048.63   1 0.49952-0.45538 0.75320-0.88589-0.42796 0.08838
   3  -1  -869820.92  997.37   1 0.89888-0.85487-0.42970 0.29701 0.08575-0.42540
  -3  -1   873662.71 1145.09   1 0.86962-0.91363-0.47771 0.34503 0.12466 0.21498
   3  -1  -873840.07 1046.07   1-0.10449 0.14864 0.83568-0.96862-0.53917 0.19917
  -3   1   712268.74  378.49   1 0.67693-0.72760 0.73541-0.60269-0.03040 0.32763
   3  -1  -712945.56  264.63   1 0.49571-0.44511 0.75226-0.88494-0.43401 0.13688
   3  -1  -714359.70  246.23   1 0.79027-0.73984-0.57614 0.44353 0.20860-0.50586
  -3  -1   713163.50  316.25   1 0.87334-0.92380-0.47208 0.33940 0.12003 0.17715
   3   1  -713017.57  308.90   1 0.97816-0.92772-0.18316 0.31578-0.09821-0.19900
   3  -1  -713988.11  243.04   1-0.01391 0.06453 0.83081-0.96375-0.55637 0.25887
  -3  -1   650267.80  812.91   1 0.69479-0.75176 0.45227-0.58493 0.55919-0.30446
   3   1  -644995.45  730.83   1 0.72626-0.66926 0.61213-0.47952 0.31278-0.56757
  -3   1   645976.94  716.92   1 0.66536-0.72246 0.74325-0.61054-0.06971 0.32448
   3  -1  -647802.96  725.66   1 0.48542-0.42837 0.74954-0.88223-0.45004 0.19536
   3  -1  -647487.05  688.70   1 0.61436-0.55723-0.71179 0.57911 0.34044-0.59507
  -3  -1   647143.44  769.53   1 0.87444-0.93135-0.47039 0.33771 0.11865 0.13608
   3   1  -645974.35  741.53   1 0.97189-0.91500-0.22524 0.35787-0.06847-0.18627
   3  -1  -647767.24  690.14   1 0.09820-0.04120 0.81497-0.94779-0.57111 0.31620
   3   1  -5124409.8  956.19   1 0.72190-0.65848 0.55894-0.42628 0.40795-0.62022
  -3   1   5127020.7  898.17   1 0.64876-0.71223 0.75168-0.61904-0.11864 0.33091
   3  -1  -5127849.7  901.75   1 0.46342-0.39990 0.74298-0.87567-0.48291 0.27067
   3   1  -5128750.3 1017.49   1-0.67791 0.74162-0.40485 0.53757-0.61361 0.40125
   3  -1  -5121884.6  814.88   1 0.37164-0.30815-0.80721 0.67451 0.45857-0.67087
  -3  -1   5126447.7 1003.91   1 0.87227-0.93564-0.47371 0.34102 0.12137 0.09090
   3   1  -5120024.2  943.46   1 0.96261-0.89926-0.26829 0.40092-0.03741-0.17488
   3  -1  -5125005.5  845.87   1 0.22751-0.16402 0.78305-0.91587-0.57884 0.36641
   3   1  -4254822.9 1719.28   1 0.70510-0.63521 0.48462-0.35196 0.51765-0.68747
  -3   1   4265421.7 1692.02   1 0.62387-0.69380 0.75929-0.62665-0.18507 0.35488
   3  -1  -4262092.7 1673.43   1 0.41677-0.34679 0.72612-0.85881-0.54684 0.37704
   3   1  -4270139.6 1844.98   1-0.64848 0.71861-0.33728 0.46999-0.68242 0.51253
   3   1  -4255411.7 1741.66   1 0.94988-0.88008-0.31256 0.44519-0.00475-0.16507
   3  -1  -4266943.0 1703.34   1 0.36043-0.29036 0.73385-0.86660-0.57580 0.40580
  -3   1   4269171.9 1699.02   1-0.09517 0.02516 0.83551-0.70257-0.54116 0.71116
  -3   1   353736.87  394.91   1 0.57487-0.65125 0.76337-0.63072-0.29460 0.42195
   3  -1  -351679.96  386.17   1 0.30409-0.22754 0.67339-0.80596-0.67384 0.54647
   3   1  -350719.35  514.93   1-0.59742 0.67393-0.24055 0.37314-0.76499 0.63762
   3   1  -351564.55  485.51   1 0.93309-0.85684-0.35838 0.49101 0.02985-0.15723
   3  -1  -351928.87  441.55   1 0.48657-0.41004 0.66966-0.80241-0.56107 0.43357
  -3   1   350770.86  402.56   1 0.16811-0.24456 0.79958-0.66676-0.57654 0.70400
  -3   1   277487.80  506.89   1 0.42262-0.50552 0.72844-0.59575-0.53921 0.62411
  -3  -1   1673536.6 4190.55   1-0.48140 0.39211-0.05896-0.07362-0.87451 0.91696
  -3  -1   1684800.3 4275.67   1 0.79430-0.88352-0.57193 0.43933 0.20485-0.16239
   3  -1  -1665086.5 4119.68   1 0.68660-0.59716 0.52167-0.65439-0.50638 0.46386
  -3   1   0106931.5  692.92   1 0.72592-0.82169 0.62518-0.49257 0.28666-0.28666
  -3  -1   0109906.5  831.31   1-0.32793 0.23217 0.13609-0.26862-0.93484 0.93484
  -3   1   0110859.9  726.12   1-0.66830 0.57250-0.38144 0.51416-0.63864 0.63864
  -3  -1   0108169.2  779.62   1 0.73291-0.82859-0.62967 0.49706 0.25757-0.25757
   3  -1   0114017.1  860.30   1 0.75900-0.66309 0.44759-0.58028-0.47283 0.47283
  -3   1  -111405.91  142.16   1 0.70947-0.81157 0.69519-0.56248 0.11550-0.15796
  -3  -1  -111846.01  231.32   1-0.16288 0.06062 0.31259-0.44519-0.93581 0.89337
   3   1   112302.10  184.40   1 0.79881-0.69666-0.56714 0.69975 0.20061-0.15814
   3  -1   112550.47  245.23   1 0.81628-0.71393 0.37665-0.50934-0.43796 0.48047
  -3   1  -248894.90  404.27   1 0.69188-0.80041 0.72147-0.58875 0.02777-0.11269
   3   1   251792.82  515.61   1 0.12607-0.01740 0.55901-0.42639-0.81951 0.90437
  -3  -1  -249296.47  477.10   1-0.01567-0.09282 0.44700-0.57967-0.89439 0.80954
  -3  -1  -250952.92  405.32   1 0.45668-0.56523-0.78241 0.64973 0.42341-0.50828
   3   1   251498.46  403.53   1 0.73496-0.62635-0.62794 0.76055 0.25594-0.17101
  -3   1  -250070.65  495.00   1 0.75469-0.86347 0.45243-0.31974-0.47512 0.39009
   3  -1   3  607.41  107.15   1 0.72203-0.60687 0.65721-0.78982 0.21617-0.08878
  -3   1  -3  347.03   63.91   1 0.67712-0.79208 0.73526-0.60255-0.02973-0.09764
   3   1   3  566.52  167.49   1 0.25637-0.14128 0.64579-0.51321-0.71917 0.84654
  -3  -1  -3  195.31   86.15   1 0.09931-0.21445 0.53910-0.67172-0.83636 0.70907
   3   1   3  564.88   68.50   1 0.64897-0.53388-0.69120 0.82380 0.31792-0.19052
  -3   1  -3  191.26  114.69   1 0.78426-0.89948 0.41792-0.28523-0.45854 0.33099
   3  -1   4 1734.00  209.45   1 0.71924-0.59762 0.66897-0.80157 0.18749-0.01764
  -3   1  -4 1258.99  110.09   1 0.66417-0.78556 0.74395-0.61123-0.07352-0.09632
  -3  -1  -4 1355.58  129.35   1 0.18293-0.30452 0.59911-0.73174-0.77948 0.60977
   3   1   4 1369.89  126.41   1 0.53480-0.41339-0.75197 0.88465 0.38537-0.21562
   3  -1   4 1281.96  127.54   1 0.92490-0.80400 0.18721-0.31992-0.33090 0.50121
  -3   1  -4  826.53   84.44   1 0.80290-0.92456 0.39445-0.26176-0.44693 0.27687
   3   1   4 1243.55   72.74   1 0.19328-0.07147 0.79297-0.66015-0.57778 0.74772
   3  -1   5 9123.28  208.08   1 0.71773-0.58965 0.67415-0.80675 0.17427 0.03804
  -3  -1  -5 9364.50  227.96   1 0.24314-0.37108 0.63770-0.77028-0.73089 0.51861
   3   1   5 9473.89  110.32   1 0.39429-0.26644-0.80147 0.93417 0.44963-0.23733
   3  -1   5 9875.83  270.63   1 0.94573-0.81861 0.13062-0.26333-0.29752 0.51041
  -3   1  -5 9433.74  235.30   1 0.81388-0.94198 0.37990-0.24721-0.43961 0.22703
   3  -1   8 1067.62  204.87   1 0.71823-0.57076 0.67252-0.80512 0.17848 0.16123
   3   1   8  762.75  123.01   1 0.56447-0.41709 0.76289-0.63024-0.31522 0.65483
   3   1   8  705.56   56.10   1 0.98260-0.83550-0.08688 0.21947-0.16410 0.50374
   3  -1   8  587.48  107.46   1 0.97836-0.83125-0.02390-0.10869-0.20551 0.54516
  -3  -1  -8  793.78   64.08   1 0.02607-0.17364 0.82641-0.95935-0.56245 0.22245
   3  -1   921014.91  641.06   1 0.71924-0.56532 0.66896-0.80157 0.18751 0.19466
   3   1   921411.22  649.48   1 0.59221-0.43837 0.76323-0.63059-0.25837 0.64045
   3  -1   922334.23  658.93   1 0.98207-0.82854-0.07131-0.06127-0.17445 0.55655
  -3  -1  -920354.11  521.15   1 0.11088-0.26510 0.81250-0.94532-0.57231 0.18994
   3  -1  10 2064.13  252.16   1 0.72041-0.56002 0.66446-0.79707 0.19870 0.22593
   3   1  10 2687.35  198.20   1 0.61498-0.45470 0.76095-0.62831-0.20671 0.63124
   3   1  10 1898.65   80.94   1 0.94162-0.78148-0.33641 0.46904 0.01315 0.41144
   3  -1  10 2127.98  176.60   1 0.98265-0.82269-0.11720-0.01538-0.14371 0.56827
  -3  -1 -10 2233.53   93.49   1 0.16565-0.32635 0.80019-0.93301-0.57640 0.15155
   3  -1  11  229.13   98.07   1 0.72162-0.55477 0.65917-0.79177 0.21154 0.25557
   3   1  11   91.18  130.62   1 0.63397-0.46723 0.75678-0.62414-0.15923 0.62621
   3   1  11  455.37   57.30   1 0.90280-0.73619-0.42253 0.55521 0.08004 0.38697
   3  -1  11  367.43  141.94   1 0.98031-0.81393-0.16176 0.02916-0.11321 0.58022
  -3  -1 -11  145.22   44.30   1 0.19673-0.36391 0.79202-0.92484-0.57792 0.11058
   3  -1  1217251.25  508.53   1 0.72280-0.54948 0.65317-0.78577 0.22565 0.28392
   3   1  1215994.02  679.07   1 0.64997-0.47678 0.75117-0.61853-0.11514 0.62457
   3   1  1216565.93  597.29   1 0.85773-0.68466-0.49496 0.62764 0.13895 0.37052
   3  -1  1217424.44  718.07   1 0.97530-0.80225-0.20464 0.07201-0.08310 0.59262
  -3  -1 -1216518.94  594.61   1 0.20874-0.38240 0.78862-0.92144-0.57835 0.06853
   3  -1  1394841.15 3055.01   1 0.72387-0.54410 0.64654-0.77915 0.24079 0.31125
   3   1  1385273.43 2739.62   1 0.66418-0.48493 0.74394-0.61122-0.07348 0.62549
   3   1  1386634.00 2691.87   1 0.80725-0.62773-0.55786 0.69055 0.19266 0.35927
   3  -1  1388930.27 2840.58   1 0.96757-0.78807-0.24696 0.11433-0.05288 0.60486
  -3  -1 -1377632.53 2409.88   1 0.20478-0.38492 0.78976-0.92258-0.57822 0.02591
   3  -1  14 7680.11  689.11   1 0.72479-0.53856 0.63932-0.77193 0.25676 0.33774
   3   1  14 5544.31  780.16   1 0.67580-0.49012 0.73627-0.60355-0.03441 0.62888
   3   1  14 5923.86  190.52   1 0.75096-0.56476-0.61401 0.74662 0.24296 0.35155
   3  -1  14 7378.33  326.03   1 0.95724-0.77129-0.28837 0.15574-0.02269 0.61712
   3  -1  15  934.71  258.25   1 0.72552-0.53282 0.63154-0.76415 0.27342 0.36354
   3   1  15 1686.52  309.17   1 0.68577-0.49366 0.72780-0.59509 0.00276 0.63416
   3  -1  15 1625.77  272.90   1 0.94431-0.75190-0.32896 0.19633 0.00753 0.62935
   3  -1  16  631.63  275.45   1 0.72601-0.52685 0.62322-0.75582 0.29066 0.38877
   3   1  16 -106.97  136.04   1 0.69432-0.49578 0.71863-0.58591 0.03838 0.64101
   3  -1  16  193.26  120.49   1 0.92872-0.72986-0.36882 0.23619 0.03786 0.64148
   3  -1  17 7879.95  893.01   1 0.72625-0.52063 0.61436-0.74696 0.30840 0.41349
   3   1  17 6754.77  975.56   1 0.70163-0.49666 0.70882-0.57610 0.07267 0.64917
   3  -1  17 7603.93  312.84   1 0.91056-0.70523-0.40767 0.27499 0.06829 0.65346
   3  -1  18  109.72   90.36   1 0.72619-0.51410 0.60497-0.73757 0.32656 0.43779
   3   1  18  394.48  199.48   1 0.70783-0.49643 0.69839-0.56567 0.10586 0.65844
   3  -1  18  316.05  144.23   1 0.88941-0.67763-0.44623 0.31355 0.09901 0.66520
   3  -1  19 1365.00  333.45   1 0.72581-0.50727 0.59505-0.72765 0.34510 0.46172
   3   1  19  583.99  164.72   1 0.71283-0.49429 0.68765-0.55505 0.13780 0.66902
   3  -1  20  321.28  240.15   1 0.72509-0.50008 0.58459-0.71720 0.36397 0.48531
   3   1  20  308.67  129.67   1 0.71712-0.49211 0.67608-0.54347 0.16925 0.68003
  -3   3  19  320.19  123.66   1 0.71305-0.68605 0.68713-0.28932 0.13928 0.66755
   3   3 -19   95.56  237.70   1-0.65955 0.63345-0.36137 0.75951-0.65908-0.14789
  -3  -3  19  379.82  159.27   1 0.80237-0.77522-0.56329 0.16546 0.19721 0.60963
  -3   3  18  236.75  109.48   1 0.70739-0.68734 0.69922-0.30107 0.10331 0.66099
   3   3 -18 1476.20  364.65   1-0.66005 0.64037-0.36249 0.76064-0.65796-0.10654
  -3  -3  18   88.37  132.25   1 0.81934-0.79883-0.54408 0.14603 0.18066 0.58355
  -3   3  17 1171.96  330.71   1 0.70018-0.68655 0.71095-0.31280 0.06550 0.65634
   3   3 -17  913.36  321.94   1-0.65985 0.64658-0.36204 0.76018-0.65842-0.06361
  -3  -3  17 1314.08  204.85   1 0.83469-0.82063-0.52550 0.12745 0.16470 0.55705
  -3   3  16  605.25  229.78   1 0.69146-0.68426 0.72194-0.32379 0.02598 0.65340
   3   3 -16  903.90  307.05   1-0.65886 0.65201-0.35982 0.75797-0.66062-0.01894
  -3  -3  16  492.83  171.35   1 0.84859-0.84099-0.50749 0.10943 0.14944 0.52986
  -3   3  15 1955.97  464.51   1 0.68099-0.68023 0.73212-0.33397-0.01556 0.65249
  -3  -3  15 3014.01  358.24   1 0.86115-0.85999-0.49011 0.09206 0.13492 0.50192
  -3   3  14 2184.69  412.13   1 0.66846-0.67412 0.74135-0.34320-0.05956 0.65403
   3   3 -14 2274.66  311.08   1-0.65404 0.66001-0.34920 0.74735-0.67103 0.07641
  -3  -3  14 2927.32  327.33   1 0.87242-0.87771-0.47349 0.07543 0.12119 0.47319
  -3   3  13  441.00  153.12   1 0.65343-0.66553 0.74944-0.35129-0.10652 0.65852
  -3  -3  13  567.86  210.99   1 0.88247-0.89422-0.45772 0.05966 0.10831 0.44362
  -3   3  1219529.62  601.67   1 0.63453-0.65282 0.75662-0.35870-0.15776 0.66719
  -3  -3  1221527.62  737.93   1 0.89136-0.90956-0.44293 0.04487 0.09635 0.41312
  -3   3  11 5175.95  268.46   1 0.61250-0.63725 0.76133-0.36341-0.21260 0.67958
  -3  -3  11 5228.65  335.25   1 0.89913-0.92379-0.42925 0.03120 0.08539 0.38162
  -3   3  10  493.29  146.41   1 0.58551-0.61671 0.76343-0.36551-0.27265 0.69717
   3   3 -10  753.98  268.82   1-0.62678 0.65842-0.29337 0.69151-0.72185 0.29712
  -3  -3  10  506.83  178.94   1 0.90582-0.93692-0.41687 0.01881 0.07555 0.34901
  -3   3   9  218.69  116.42   1 0.55205-0.58971 0.76182-0.36390-0.33891 0.72098
   3   3  -9  354.56  315.94   1-0.61406 0.65211-0.26922 0.66737-0.74192 0.35966
   3  -3  -9  118.10   31.02   1 0.29623-0.25848-0.82240 0.42430 0.48569-0.86784
   3  -3  -9  186.69   46.38   1 0.97093-0.93340-0.23040-0.16748-0.06479-0.31734
  -3   3   8 2292.73  172.14   1 0.50856-0.55270 0.75532-0.35726-0.41333 0.75291
   3   3  -8 2969.31  271.38   1-0.59720 0.64177-0.24017 0.63793-0.76528 0.42563
  -3  -3   8 3325.24  288.23   1 0.91599-0.96001-0.39671-0.00133 0.05969 0.27995
  -3   3   8 2217.51  115.38   1 0.01833-0.06249 0.82737-0.42856-0.56135 0.90134
   3   3  -7 1013.73  296.31   1-0.57634 0.62729-0.20421 0.60197-0.79128 0.49409
  -3  -3   7  264.24  167.91   1 0.91947-0.96993-0.38942-0.00862 0.05400 0.24319
   3  -3  -7  213.73   71.70   1 0.98037-0.92965-0.04469-0.35309-0.19198-0.10520
  -3   3   7  280.53   73.85   1 0.24691-0.29743 0.77695-0.37848-0.57911 0.87651
  -3   3   6 1011.33  131.74   1 0.38566-0.44294 0.71421-0.31647-0.58409 0.83883
   3  -3  -6  382.15   95.66   1-0.18538 0.24213 0.29007-0.68787-0.93887 0.68425
   3   3  -6 1084.36  272.31   1-0.54985 0.60719-0.16103 0.55878-0.81958 0.56485
  -3  -3   6  798.27  145.88   1 0.92181-0.97873-0.38437-0.01367 0.05007 0.20466
   3  -3  -6  856.79   90.10   1 0.97598-0.91883-0.00487-0.39290-0.21778-0.03695
  -3   3   6  454.30   81.07   1 0.41214-0.46930 0.70977-0.31151-0.57127 0.82626
  -3   3   526886.73  730.40   1 0.29933-0.36303 0.67075-0.27301-0.67859 0.89087
   3  -3  -524069.63  664.57   1-0.27219 0.33544 0.19843-0.59623-0.94155 0.72937
   3   3  -525356.41  769.55   1-0.51651 0.58025-0.10981 0.50757-0.84920 0.63692
  -3  -3   524936.71  747.46   1 0.92293-0.98630-0.38192-0.01613 0.04817 0.16411
   3  -3  -524740.26  677.14   1 0.97225-0.90868 0.01918-0.41697-0.23313 0.02085
  -3   3   523884.48  653.27   1 0.53346-0.59707 0.64071-0.24245-0.55217 0.76466
  -3   3   4  499.10   83.38   1 0.19118-0.26112 0.60468-0.20681-0.77317 0.94288
   3  -3  -4  584.60   99.96   1-0.36685 0.43661 0.08974-0.48731-0.92594 0.75623
   3   3  -4  660.67  211.97   1-0.47477 0.54454-0.05061 0.44818-0.87865 0.70894
  -3  -3   4  832.20  137.87   1 0.92267-0.99250-0.38249-0.01556 0.04861 0.12121
   3  -3  -4  501.51   85.64   1 0.96984-0.89984 0.03248-0.43027-0.24153 0.07171
  -3   3   4  407.45   75.60   1 0.62190-0.69206 0.57721-0.17906-0.52919 0.69926
  -3   3   323936.29  410.10   1 0.06549-0.14188 0.51301-0.11513-0.85587 0.98316
   3   3  -322127.80  502.92   1-0.42393 0.50019 0.01790 0.37966-0.90551 0.77823
   3  -3  -322991.09  400.83   1-0.46040 0.53667-0.03077-0.36680-0.88717 0.75989
  -3  -3   323377.99  483.29   1 0.92079-0.99707-0.38658-0.01146 0.05179 0.07557
   3  -3  -324049.72  443.16   1 0.96878-0.89236 0.03794-0.43573-0.24497 0.11760
  -3   3   320915.66  388.07   1 0.68711-0.76370 0.52120-0.12306-0.50617 0.63373
  -3   3   2 4678.79  324.32   1-0.07275-0.01023 0.39661 0.00139-0.91509 0.99994
   3   3  -2 3809.86  331.05   1-0.36316 0.44592 0.09421 0.30335-0.92694 0.84209
   3  -3  -2 3765.18  263.98   1-0.54572 0.62863-0.15451-0.24324-0.82359 0.73868
  -3  -3   2 4067.51  314.70   1 0.91690-0.99963-0.39482-0.00322 0.05821 0.02669
   3  -3  -2 4020.05  293.37   1 0.96888-0.88603 0.03744-0.43522-0.24465 0.15974
  -3   3   1 1843.66  165.13   1-0.21051 0.12125 0.26434 0.13345-0.94117 0.98361
   3   3  -1 2049.40  244.88   1-0.29199 0.38125 0.17641 0.22138-0.94000 0.89757
   3  -3  -1 1934.19  168.78   1-0.61463 0.70400-0.27029-0.12785-0.74105 0.69858
  -3  -3   1 1996.16  209.13   1 0.91042-0.99961-0.40795 0.00989 0.06851-0.02605
   3  -3  -1 2170.15  230.00   1 0.96988-0.88061 0.03226-0.43005-0.24139 0.19894
   3   3   0 5822.61  437.16   1-0.21305 0.30881 0.26171 0.13608-0.94133 0.94133
  -3   3   0 6075.14  402.31   1-0.33306 0.23731 0.13009 0.26747-0.93388 0.93388
   3  -3   0 5693.65  359.06   1-0.66346 0.75926-0.37022-0.02791-0.65018 0.65018
  -3  -3   0 5606.13  368.11   1 0.90045-0.99609-0.42685 0.02879 0.08348-0.08348
   3  -3   0 4928.47  375.67   1 0.97153-0.87582 0.02333-0.42111-0.23575 0.23575
  -3   3  -115723.29  299.27   1 0.69485-0.79705 0.45244-0.05445 0.55898-0.60144
   3   3   117011.66  449.87   1-0.12699 0.22911 0.34603 0.05196-0.92958 0.97201
  -3   3  -116472.64  351.20   1-0.43244 0.33018 0.00675 0.39081-0.90163 0.85921
  -3  -3  -115296.11  333.03   1 0.88559-0.98768-0.45261 0.05456 0.10417-0.14662
   3  -3   117699.91  440.82   1 0.97356-0.87143 0.01133-0.40912-0.22814 0.27059
   3   3   271217.94 1047.72   1-0.03955 0.14804 0.42627-0.02827-0.90372 0.98857
  -3   3  -269077.21  974.42   1-0.50894 0.40048-0.09860 0.49636-0.85513 0.77022
  -3  -3  -268350.94  952.96   1 0.86364-0.97218-0.48652 0.08846 0.13193-0.21685
   3  -3   274981.71 1118.57   1 0.97575-0.86719-0.00320-0.39457-0.21885 0.30376
   3   3   266355.64  924.22   1 0.97461-0.86606 0.00458 0.39320-0.22383 0.30874
   3   3   317675.00  586.19   1 0.04778 0.06734 0.49895-0.10107-0.86531 0.99259
  -3   3  -316804.53  515.15   1-0.56459 0.44974-0.18476 0.58252-0.80441 0.67705
  -3  -3  -317201.69  494.47   1 0.83105-0.94604-0.53003 0.13197 0.16856-0.29593
   3  -3   317751.21  583.14   1 0.97790-0.86292-0.01987-0.37790-0.20812 0.33548
   3   3   316522.45  476.96   1 0.96973-0.85476 0.03305 0.36473-0.24189 0.36926
   3   3   4  926.02  201.73   1 0.13043-0.00884 0.56219-0.16432-0.81665 0.98636
  -3   3  -4  845.43  152.48   1-0.60513 0.48368-0.25287 0.65101-0.75489 0.58500
  -3  -3  -4 1045.20  139.20   1 0.78160-0.90314-0.58499 0.18717 0.21651-0.38637
   3  -3   4  353.08  131.77   1 0.97982-0.85842-0.03835-0.35943-0.19612 0.36594
   3   3   4  830.79   97.11   1 0.96182-0.84092 0.07443 0.32369-0.26336 0.43367
   3   3   5 5328.05  276.31   1 0.20694-0.07890 0.61513-0.21725-0.76077 0.97291
  -3   3  -5 5804.90  305.42   1-0.63333 0.50546-0.30623 0.70438-0.71070 0.49833
  -3  -3  -5 6565.92  464.99   1 0.70521-0.83322-0.65188 0.25406 0.27878-0.49110
   3  -3   5 6675.05  348.46   1 0.98137-0.85354-0.05836-0.33941-0.18301 0.39528
   3   3   5 5759.79  207.69   1 0.94413-0.81701 0.13546 0.26266-0.30041 0.51331
   3   3   6  413.01  180.69   1 0.27699-0.14263 0.65802-0.26029-0.70019 0.95493
  -3   3  -6  193.30  162.89   1-0.65329 0.51900-0.34757 0.74572-0.67260 0.41777
  -3  -3  -6  206.74   64.37   1 0.58185-0.71613-0.72945 0.33141 0.35964-0.61426
   3  -3   6  190.45  156.06   1 0.98240-0.84815-0.07969-0.31808-0.16889 0.42362
   3   3   6   96.61   49.94   1 0.90793-0.77459 0.22583 0.17229-0.35307 0.60854
   3   3   7 2161.49  217.34   1 0.33855-0.19776 0.69167-0.29394-0.63794 0.93514
  -3   3  -7 1643.52  185.54   1-0.66743 0.52673-0.37940 0.77755-0.64076 0.34345
  -3  -3  -7 1296.57  179.09   1 0.36702-0.50773-0.80831 0.41021 0.46035-0.75757
   3  -3   7 1478.55  209.68   1 0.98279-0.84211-0.10216-0.29562-0.15386 0.45105
   3   3   7 1697.81   96.89   1 0.82239-0.68141 0.36822 0.02984-0.43366 0.73128
   3   3   8  930.14  223.10   1 0.39268-0.24547 0.71730-0.31957-0.57555 0.91521
  -3   3  -8 1049.03  254.57   1-0.67748 0.53036-0.40377 0.80191-0.61480 0.27502
   3   3   9  638.69  234.47   1 0.44101-0.28705 0.73536-0.33729-0.51453 0.89656
  -3   3  -9  159.27  193.29   1-0.68462 0.53108-0.42225 0.82039-0.59413 0.21188
   3  -3   9  296.02  189.81   1 0.98121-0.82768-0.14992-0.24786-0.12138 0.50348
   3   3  10 4580.22  321.66   1 0.48215-0.32172 0.74862-0.35056-0.45506 0.87954
  -3   3 -10 3434.69  450.75   1-0.68966 0.52971-0.43604 0.83418-0.57812 0.15339
   3  -3  10 4885.06  334.68   1 0.97909-0.81895-0.17473-0.22315-0.10409 0.52869
   3  -3  11  642.71  211.15   1 0.69286-0.52603 0.44668-0.84467 0.56605-0.09904
   3   3  11  332.15  144.97   1 0.51793-0.35104 0.75730-0.35924-0.39777 0.86470
   3  -3  11  728.67  247.44   1 0.97592-0.80932-0.20040-0.19748-0.08610 0.55316
   3  -3  12 5270.18  320.57   1 0.69525-0.52197 0.45361-0.85160 0.55753-0.04807
   3   3  12 5176.51  350.47   1 0.55017-0.37698 0.76162-0.36369-0.34239 0.85182
   3  -3  12 5009.63  302.30   1 0.97163-0.79859-0.22663-0.17124-0.06748 0.57699
   3  -3  1311037.04  477.84   1 0.69673-0.51698 0.45800-0.85599 0.55207-0.00016
   3   3  1311463.25  513.99   1 0.57727-0.39762 0.76342-0.36550-0.28972 0.84160
   3  -3  1310600.28  470.10   1 0.96616-0.78666-0.25337-0.14451-0.04825 0.60023
   3  -3  14   45.00  123.04   1 0.69748-0.51127 0.46024-0.85823 0.54926 0.04510
   3   3  14  473.80  156.61   1 0.60089-0.41479 0.76267-0.36474-0.23927 0.83360
   3  -3  14  346.90  218.22   1 0.95941-0.77346-0.28054-0.11733-0.02845 0.62288
   3  -3  15 1541.79  225.54   1 0.69761-0.50494 0.46065-0.85864 0.54874 0.08807
   3   3  15 1317.74  171.53   1 0.62152-0.42896 0.75978-0.36186-0.19088 0.82767
   3  -3  15 1839.69  200.18   1 0.95131-0.75891-0.30810-0.08978-0.00808 0.64497
   3  -3  16 3641.33  353.90   1 0.69722-0.49809 0.45947-0.85746 0.55022 0.12904
   3   3  16 3478.10  356.17   1 0.63953-0.44051 0.75508-0.35715-0.14440 0.82363
   3  -3  16 3728.29  366.61   1 0.94177-0.74291-0.33599-0.06189 0.01283 0.66651
   3  -3  17 4020.58  514.59   1 0.69636-0.49076 0.45689-0.85488 0.55345 0.16827
   3   3  17 2851.41  500.92   1 0.65590-0.45094 0.74829-0.35014-0.09915 0.82100
   3  -3  17 3924.95  498.88   1 0.93069-0.72538-0.36417-0.03371 0.03429 0.68751
   3  -3  18 2839.32  336.40   1 0.69506-0.48300 0.45306-0.85104 0.55822 0.20596
   3   3  18 1789.04  412.49   1 0.66955-0.45816 0.74065-0.34249-0.05591 0.82023
   3  -3  18 1869.20  269.83   1 0.91807-0.70628-0.39239-0.00566 0.05631 0.70790
   3   5 -15  574.70  266.44   1-0.54550 0.54533-0.15417 0.81709-0.82380 0.18697
  -3  -5  15  114.51  133.47   1 0.85472-0.85357-0.49915-0.16427 0.14245 0.49439
   3   5 -14  594.16  258.56   1-0.53777 0.54399-0.14210 0.80502-0.83102 0.23665
   3   5 -13  822.48  243.55   1-0.52826 0.54087-0.12750 0.79043-0.83945 0.28753
  -3  -5  13  615.91  271.47   1 0.87143-0.88318-0.47499-0.18843 0.12242 0.42951
   3   5 -12 1874.61  307.72   1-0.51675 0.53575-0.11016 0.77309-0.84901 0.33955
  -3  -5  12 2429.46  379.93   1 0.87831-0.89651-0.46436-0.19906 0.11371 0.39576
  -3   5  11  251.08   97.44   1 0.54618-0.57094 0.76189-0.09845-0.34813 0.81506
   3   5 -11  157.33  210.85   1-0.50297 0.52836-0.08986 0.75278-0.85961 0.39260
  -3  -5  11  605.50  252.44   1 0.88425-0.90891-0.45482-0.20860 0.10596 0.36106
  -3   5  10 4619.57  323.51   1 0.50963-0.54085 0.75556-0.09212-0.41157 0.83605
   3   5 -10 5761.26  485.04   1-0.48663 0.51841-0.06635 0.72928-0.87107 0.44652
  -3  -5  10 5633.96  438.10   1 0.88926-0.92037-0.44649-0.21693 0.09922 0.32534
  -3   5   9  215.44   90.23   1 0.46723-0.50491 0.74419-0.08075-0.47735 0.85938
   3   5  -9  690.60  256.46   1-0.46732 0.50459-0.04026 0.70288-0.88317 0.50133
  -3  -5   9  532.38  212.65   1 0.89335-0.93091-0.43949-0.22393 0.09358 0.28851
  -3   5   8  415.19  145.93   1 0.41838-0.46251 0.72676-0.06332-0.54476 0.88434
   3   5  -8  480.42  320.00   1-0.44481 0.48858-0.00966 0.67228-0.89557 0.55616
  -3  -5   8  353.41  190.52   1 0.89651-0.94052-0.43395-0.22947 0.08915 0.25050
  -3   5   7  847.68  231.52   1 0.36073-0.41159 0.70265-0.03976-0.61330 0.91049
   3   5  -7 1101.50  325.16   1-0.41871 0.46898 0.02467 0.63794-0.90778 0.61079
  -3  -5   7 1092.88  317.66   1 0.89870-0.94917-0.43003-0.23339 0.08601 0.21117
   3  -5  -7  930.60  227.14   1 0.94279-0.89235-0.33319-0.32995 0.01071-0.30793
  -3   5   6  346.61  110.22   1 0.29787-0.35515 0.66993-0.00704-0.68004 0.93478
   3   5  -6  308.56  210.88   1-0.38870 0.44547 0.06280 0.59981-0.91921 0.66466
  -3  -5   6  351.28  155.76   1 0.89988-0.95680-0.42789-0.23553 0.08431 0.17042
   3  -5  -6  468.88  154.90   1 0.95569-0.89880-0.29376-0.36937-0.01871-0.23604
  -3   5   5  365.34  137.20   1 0.22739-0.29088 0.62831 0.03480-0.74398 0.95612
   3   5  -5  177.58  205.92   1-0.35450 0.41777 0.10466 0.55795-0.92917 0.71704
  -3  -5   5  372.46  195.90   1 0.89997-0.96334-0.42773-0.23569 0.08418 0.12809
   3  -5  -5  345.68  123.13   1 0.96381-0.90047-0.26339-0.39975-0.04098-0.17131
  -3   5   422874.52  708.05   1 0.15273-0.22267 0.57819 0.08492-0.80147 0.97118
   3   5  -425352.35  888.39   1-0.31511 0.38486 0.15011 0.51287-0.93710 0.76735
  -3  -5   426846.70  900.14   1 0.89885-0.96867-0.42976-0.23366 0.08580 0.08402
   3  -5  -423900.50  761.77   1 0.96900-0.89920-0.24021-0.42293-0.05775-0.11208
  -3   5   3 8948.46  370.62   1 0.07452-0.15092 0.52008 0.14303-0.85085 0.97814
   3   5  -3 8918.75  486.11   1-0.27205 0.34830 0.19859 0.46440-0.94156 0.81425
  -3  -5   3 9039.75  411.20   1 0.89635-0.97263-0.43422-0.22920 0.08936 0.03800
   3  -5  -3 9111.32  357.74   1 0.97231-0.89605-0.22291-0.44022-0.07013-0.05724
  -3   5   212606.81  453.28   1-0.00579-0.07719 0.45543 0.20790-0.89025 0.97509
   3   5  -213788.73  567.17   1-0.22468 0.30743 0.24955 0.41343-0.94193 0.85705
  -3  -5   212336.21  471.17   1 0.89225-0.97498-0.44139-0.22203 0.09511-0.01020
   3  -5  -213350.18  503.79   1 0.97439-0.89168-0.21053-0.45260-0.07893-0.00597
  -3   5   117706.18  564.89   1-0.08384-0.00552 0.38649 0.27684-0.91847 0.96089
   3   5  -119024.42  669.55   1-0.17333 0.26259 0.30220 0.36079-0.93735 0.89491
  -3  -5   117590.47  589.86   1 0.88622-0.97540-0.45158-0.21184 0.10333-0.06087
   3  -5  -116768.52  581.81   1 0.97564-0.88648-0.20232-0.46081-0.08474 0.04228
  -3   5   0 9792.32  399.41   1-0.16017 0.06441 0.31527 0.34771-0.93538 0.93538
   3   5   0 9668.94  448.87   1-0.11708 0.21282 0.35547 0.30786-0.92732 0.92732
  -3  -5   0 8890.53  373.33   1 0.87781-0.97345-0.46514-0.19828 0.11435-0.11435
   3  -5   010254.73  434.21   1 0.97630-0.88069-0.19770-0.46544-0.08800 0.08800
   3   5   1 3152.15  275.19   1-0.05975 0.16187 0.40834 0.25499-0.91087 0.95329
  -3   5  -1 3643.23  284.86   1-0.22887 0.12661 0.24513 0.41785-0.94208 0.89964
  -3  -5  -1 3569.85  239.11   1 0.86641-0.96850-0.48247-0.18094 0.12859-0.17105
   3  -5   1 2958.76  235.03   1 0.97651-0.87444-0.19619-0.46694-0.08906 0.13152
   3   5   2  799.77  250.76   1-0.00076 0.10926 0.45969 0.20364-0.88807 0.97292
  -3   5  -2  759.69  197.95   1-0.29075 0.18199 0.17780 0.48519-0.94013 0.85525
  -3  -5  -2  357.49   80.31   1 0.85115-0.95969-0.50403-0.15939 0.14654-0.23145
   3  -5   2  731.38  229.38   1 0.97634-0.86782-0.19741-0.46572-0.08820 0.17312
   3   5   3 1535.36  352.95   1 0.05956 0.05557 0.50833 0.15478-0.85909 0.98638
  -3   5  -3  842.84  275.74   1-0.34629 0.23104 0.11447 0.54814-0.93111 0.80383
  -3  -5  -3 1261.82  280.24   1 0.83081-0.94581-0.53032-0.13310 0.16881-0.29618
   3  -5   3 1353.61  320.72   1 0.97583-0.86086-0.20104-0.46210-0.08565 0.21302
   3   5   4 1272.45  299.45   1 0.11872 0.00286 0.55361 0.10951-0.82426 0.99398
  -3   5  -4  580.17  155.58   1-0.39340 0.27165 0.05693 0.60568-0.91760 0.74789
  -3  -5  -4 1304.46  283.82   1 0.80360-0.92505-0.56189-0.10153 0.19619-0.36601
   3  -5   4 1092.28  292.30   1 0.97497-0.85355-0.20681-0.45633-0.08157 0.25141
   3   5   5  901.70  286.71   1 0.17645-0.04840 0.59470 0.06841-0.78434 0.99648
  -3   5  -5  363.01  173.51   1-0.43356 0.30531 0.00527 0.65733-0.90110 0.68897
  -3  -5  -5  451.50  129.40   1 0.76678-0.89480-0.59943-0.06359 0.22958-0.44190
   3  -5   5  744.33  258.09   1 0.97375-0.84587-0.21448-0.44865-0.07613 0.28843
   3   5   6   49.92  141.11   1 0.23191-0.09741 0.63116 0.03195-0.74016 0.99473
  -3   5  -6 1160.86  348.78   1-0.46742 0.33267-0.04041 0.70302-0.88310 0.62855
  -3  -5  -6  254.35  109.70   1 0.71618-0.85066-0.64333-0.01970 0.27055-0.52534
   3  -5   6   60.29  142.84   1 0.97213-0.83781-0.22387-0.43927-0.06945 0.32421
   3   5   7  377.18  163.27   1 0.28528-0.14450 0.66281 0.00007-0.69230 0.98950
  -3   5  -7  609.91  304.14   1-0.49598 0.35556-0.07973 0.74266-0.86466 0.56747
   3  -5   7 1022.63  329.44   1 0.97008-0.82930-0.23480-0.42834-0.06163 0.35885
  -3   5  -8 5826.03  340.30   1-0.51943 0.37262-0.11417 0.77710-0.84684 0.50720
   3  -5   8 6238.57  345.80   1 0.96754-0.82031-0.24712-0.41602-0.05277 0.39244
   3   5   9 2588.16  230.05   1 0.38018-0.22655 0.71174-0.04885-0.59066 0.97277
  -3   5  -9 2136.95  273.09   1-0.53879 0.38559-0.14368 0.80660-0.83009 0.44799
   3  -5   9 1465.00  199.66   1 0.96446-0.81077-0.26070-0.40243-0.04293 0.42507
   3   5  10 6320.61  454.50   1 0.42349-0.26306 0.72878-0.06534-0.53808 0.96256
  -3   5 -10 6514.24  509.81   1-0.55467 0.39508-0.16871 0.83164-0.81478 0.39022
   3  -5  10 6826.69  546.02   1 0.96077-0.80063-0.27543-0.38771-0.03219 0.45679
   3   5  11 7038.35  549.51   1 0.46175-0.29486 0.74244-0.07900-0.48533 0.95226
  -3   5 -11 7138.19  566.32   1-0.56763 0.40165-0.18974 0.85267-0.80111 0.33410
   3  -5  11 7587.98  642.25   1 0.95643-0.78984-0.29121-0.37193-0.02060 0.48765
   3   5  12  615.03  231.41   1 0.49649-0.32314 0.75245-0.08901-0.43277 0.94215
  -3   5 -12  289.06  220.27   1-0.57811 0.40573-0.20719 0.87012-0.78921 0.27974
   3  -5  12  621.13  278.03   1 0.95137-0.77832-0.30793-0.35521-0.00820 0.51772
   3   5  13  514.79  204.44   1 0.52791-0.34810 0.75917-0.09573-0.38073 0.93255
  -3   5 -13  271.86  219.50   1-0.58648 0.40772-0.22146 0.88439-0.77909 0.22717
   3  -5  13  538.06  270.77   1 0.94551-0.76601-0.32553-0.33761 0.00495 0.54702
   3   5  14  613.25  140.79   1 0.55737-0.37127 0.76234-0.09913-0.32888 0.92321
  -3   5 -14  907.43  253.04   1-0.59307 0.40791-0.23289 0.89582-0.77072 0.17635
   3  -5  14  816.87  236.08   1 0.93880-0.75285-0.34392-0.31922 0.01884 0.57559
  -4   0  21  147.78  144.85   1 0.71851-0.71045 0.53920-0.53920 0.43931 0.45223
  -4   0  20 1764.82  321.28   1 0.72039-0.71879 0.54949-0.54949 0.42319 0.42590
  -4   0  1826196.23  669.14   1 0.72316-0.73449 0.56803-0.56803 0.39289 0.37129
  -4   0  17  404.23  231.70   1 0.72412-0.74191 0.57623-0.57623 0.37893 0.34279
  -4   0  17  261.11   79.45   1 0.55426-0.57256-0.74307 0.74307 0.37501 0.34642
  -4   0  16 1367.94  251.78   1 0.72499-0.74930 0.58340-0.58340 0.36609 0.31334
  -4   0  16 1751.16  350.64   1 0.57938-0.60411-0.73072 0.73072 0.36105 0.31794
  -4   0  15  248.64  184.06   1 0.72550-0.75627 0.59002-0.59002 0.35427 0.28269
  -4   0  15  104.72   75.06   1 0.60103-0.63219-0.71925 0.71925 0.34846 0.28809
  -4   0  1473775.26 2393.86   1 0.72585-0.76308 0.59572-0.59572 0.34387 0.25063
  -4   0  1468792.02 2191.01   1 0.61928-0.65687-0.70896 0.70896 0.33743 0.25668
  -4   0  13  340.16  123.10   1 0.72605-0.76975 0.60039-0.60039 0.33521 0.21682
  -4   0  13  208.70   75.49   1 0.63377-0.67730-0.70066 0.70066 0.32772 0.22433
  -4   0  12 4247.61  510.68   1 0.72616-0.77632 0.60383-0.60383 0.32872 0.18084
  -4   0  12 4205.80  306.24   1 0.64498-0.69497-0.69372 0.69372 0.32052 0.18906
  -4   0  11  102.82   75.51   1 0.72621-0.78282 0.60579-0.60579 0.32500 0.14210
  -4   0  11  485.88   82.75   1 0.65219-0.70866-0.68913 0.68913 0.31580 0.15131
   4   0 -11   33.77   47.77   1 0.98080-0.92388-0.15567 0.15567-0.11742-0.34958
  -4   0  10  911.48  122.76   1 0.72621-0.78928 0.60586-0.60586 0.32488 0.09976
  -4   0  10 1126.48  165.33   1 0.65487-0.71780-0.68739 0.68739 0.31403 0.11062
   4   0 -10  632.31   94.96   1 0.97294-0.90999-0.21929 0.21929-0.07271-0.35187
  -4   0   9  200.20   69.24   1 0.72615-0.79569 0.60340-0.60340 0.32954 0.05263
  -4   0   9   74.98   59.88   1 0.65219-0.72158-0.68913 0.68913 0.31581 0.06637
   4   0  -9   92.04   40.53   1 0.95754-0.88814-0.28733 0.28733-0.02346-0.35867
  -4   0   8 4594.95  500.74   1 0.72593-0.80193 0.59741-0.59741 0.34076-0.00104
  -4   0   8 4563.90  468.41   1 0.64288-0.71874-0.69504 0.69504 0.32188 0.01784
   4   0  -8 3727.67  137.48   1 0.93299-0.85713-0.35863 0.35863 0.03004-0.36972
  -4   0   7  292.42  137.06   1 0.72522-0.80768 0.58613-0.58613 0.36125-0.06399
   4   0  -7  144.36   58.92   1 0.69295-0.61039 0.72025-0.72025 0.03239-0.32962
  -4   0   7  137.88   58.92   1 0.62511-0.70770-0.70554 0.70554 0.33382-0.03676
   4   0  -7   12.09   39.81   1 0.89695-0.81461-0.43316 0.43316 0.08851-0.38571
  -4   0   6 1007.40  105.47   1 0.72299-0.81187 0.56670-0.56670 0.39512-0.14039
   4   0  -6  740.43  107.70   1 0.70754-0.61855 0.69893-0.69893 0.10421-0.35898
  -4   0   6  821.38  112.40   1 0.59619-0.68521-0.72188 0.72188 0.35132-0.09670
   4   0  -6  746.65   76.66   1 0.84620-0.75740-0.51067 0.51067 0.15212-0.40686
  -4   0   5  123.78  100.27   1 0.71716-0.81249 0.53245-0.53245 0.44964-0.23736
   4   0  -5  116.83   52.71   1 0.72013-0.62474 0.66559-0.66559 0.19593-0.40825
  -4   0   5  139.69   58.31   1 0.55235-0.64780-0.74397 0.74397 0.37604-0.16385
   4   0  -5   35.30   46.54   1 0.77669-0.68143-0.58987 0.58987 0.22090-0.43323
  -4   0   3  241.22   89.08   1 0.39816-0.50642-0.80043 0.80043 0.44806-0.32068
   4   0  -3   -7.23   40.76   1 0.56369-0.45538-0.73855 0.73855 0.36984-0.49715
   4   0  -2511041.7 3146.91   1-0.53059 0.64539-0.13105 0.13105-0.83743 0.75252
   4   0  -2512335.9 3179.59   1 0.41531-0.30062-0.79563 0.79563 0.44099-0.52591
   4   0  -1   14.60   55.76   1-0.26188 0.38306 0.20973-0.20973-0.94203 0.89959
   4   0  -1   72.76   39.13   1 0.24406-0.12293-0.82958 0.82958 0.50222-0.54468
   4   0  -1  -45.22   63.54   1-0.11953 0.24089 0.83580-0.83580-0.53585 0.49335
   4   0   0246672.8 1570.78   1 0.06384 0.06384 0.51171-0.51171-0.85677 0.85677
  -4   0   0242923.2 1554.27   1-0.06390-0.06390 0.83438-0.83438-0.54747 0.54747
   4   0   1  109.28   97.09   1 0.29108-0.15690 0.66612-0.66612-0.68669 0.72915
  -4   0  -1   75.67   58.63   1 0.17470-0.30885 0.59350-0.59350-0.78563 0.74320
  -4   0  -1   70.01   76.48   1 0.10700-0.24133 0.81327-0.81327-0.57195 0.52947
   4   0   2 5400.75  191.99   1 0.42191-0.28123 0.72816-0.72816-0.54015 0.62504
  -4   0  -2 4777.36  158.47   1 0.25342-0.39424 0.77482-0.77482-0.57915 0.49418
   4   0   3  137.50   82.19   1 0.49932-0.35218 0.75316-0.75316-0.42827 0.55562
   4   0   3  210.83  101.97   1 0.59458-0.44745 0.59823-0.59823-0.53719 0.66475
   4   0   486539.45  717.18   1 0.54995-0.39648 0.76159-0.76159-0.34280 0.51261
   4   0   485561.82  677.05   1 0.71733-0.56377 0.49200-0.49200-0.49332 0.66339
  -4   0  -483440.83  667.11   1 0.45516-0.60883 0.68742-0.68742-0.56593 0.39593
   4   0   5  101.87   82.30   1 0.58476-0.42483 0.76344-0.76344-0.27422 0.48648
  -4   0  -5  129.00   67.96   1 0.44824-0.60830 0.73792-0.73792-0.50452 0.29228
   4   0   5  117.85   80.39   1 0.80922-0.64915 0.38615-0.38615-0.44277 0.65535
  -4   0  -5  187.92   76.11   1 0.51629-0.67643 0.65166-0.65166-0.55566 0.34317
   4   0   6172437.6 2447.79   1 0.61057-0.44418 0.76160-0.76160-0.21714 0.47185
   4   0   6170130.5 2386.59   1 0.87569-0.70918 0.28512-0.28512-0.38969 0.64479
  -4   0  -6162868.2 2281.42   1 0.55823-0.72482 0.62416-0.62416-0.54662 0.29162
   4   0   7   19.55   92.70   1 0.63062-0.45778 0.75769-0.75769-0.16794 0.46510
   4   0   7  345.40  109.28   1 0.92334-0.75177 0.19100-0.19100-0.33310 0.63115
  -4   0  -7  286.95  100.60   1 0.58623-0.75908 0.60440-0.60440-0.53946 0.24184
   4   0   869575.95  994.41   1 0.64677-0.46748 0.75248-0.75248-0.12431 0.46393
   4   0   873364.06  992.92   1 0.95402-0.77624 0.10362-0.10362-0.28123 0.62186
  -4   0  -867606.93  911.49   1 0.60261-0.78189 0.59219-0.59219-0.53493 0.19479
   4   0   9  165.92  105.77   1 0.66069-0.47526 0.74588-0.74588-0.08451 0.46666
   4   0   9  134.03   73.67   1 0.97161-0.78617 0.02288-0.02288-0.23547 0.61757
  -4   0  -9   91.34   61.00   1 0.61046-0.79617 0.58617-0.58617-0.53265 0.15000
   4   0  10 2689.29  397.89   1 0.67191-0.48006 0.73907-0.73907-0.04794 0.47256
   4   0  10 2576.55  175.37   1 0.98089-0.78903-0.05132 0.05132-0.18764 0.61219
  -4   0 -10 2305.01  151.35   1 0.61151-0.80365 0.58536-0.58536-0.53234 0.10717
   4   0  11  195.94   84.24   1 0.68149-0.48321 0.73169-0.73169-0.01368 0.48076
   4   0  11  195.14   87.88   1 0.98258-0.78429-0.12035 0.12035-0.14158 0.60859
  -4   0 -11    5.26   63.02   1 0.60694-0.80551 0.58889-0.58889-0.53368 0.06599
   4   0  12 6172.75  921.60   1 0.68974-0.48502 0.72381-0.72381 0.01878 0.49075
   4   0  12 5767.87  286.83   1 0.97802-0.77310-0.18435 0.18435-0.09737 0.60689
   4   0  13  -30.79  121.38   1 0.69686-0.48572 0.71546-0.71546 0.04983 0.50217
   4   0  13  384.49   98.10   1 0.96797-0.75660-0.24512 0.24512-0.05421 0.60618
   4   0  14 5785.75  796.09   1 0.70302-0.48545 0.70667-0.70667 0.07974 0.51472
   4   0  14 4763.24  234.12   1 0.95300-0.73518-0.30270 0.30270-0.01209 0.60652
   4   0  15  109.13   73.60   1 0.93342-0.70915-0.35757 0.35757 0.02923 0.60765
   4   0  16  371.05  118.45   1 0.90954-0.67878-0.40969 0.40969 0.06988 0.60942
   4   0  18 3272.55  649.25   1 0.71966-0.47565 0.66742-0.66742 0.19139 0.57297
   4   0  19  257.96   96.39   1 0.72219-0.47172 0.65640-0.65640 0.21809 0.58873
   4   0  20 5010.88 1074.37   1 0.72410-0.46717 0.64491-0.64491 0.24445 0.60484
  -4   2  20 1547.95  403.70   1 0.72525-0.72371 0.63480-0.36960 0.26651 0.58278
   4   2 -20 1906.81  289.49   1-0.68370 0.68312-0.41981 0.68524-0.59690-0.25254
  -4  -2  20 1498.95  300.88   1 0.72291-0.72119-0.63793 0.37271 0.26539 0.58392
  -4   2  19  452.89  176.23   1 0.72373-0.72865 0.64752-0.38231 0.23859 0.56824
   4   2 -19  832.53  218.16   1-0.68541 0.69124-0.42437 0.68980-0.59169-0.21528
  -4  -2  19  836.46  186.58   1 0.74502-0.74976-0.61927 0.35406 0.24784 0.55900
  -4   2  18  618.47  198.97   1 0.72149-0.73288 0.65976-0.39456 0.21010 0.55426
   4   2 -18  945.49  351.76   1-0.68663 0.69887-0.42766 0.69309-0.58790-0.17659
  -4  -2  18  357.08  177.14   1 0.76516-0.77636-0.60097 0.33576 0.23098 0.53340
  -4   2  17  253.32  112.06   1 0.71851-0.73635 0.67156-0.40635 0.18093 0.54096
   4   2 -17  505.05  228.57   1-0.68732 0.70598-0.42955 0.69498-0.58571-0.13631
  -4   2  16  536.21  217.73   1 0.71471-0.73902 0.68293-0.41773 0.15090 0.52852
   4   2 -16  549.88  309.45   1-0.68744 0.71251-0.42987 0.69530-0.58535-0.09421
  -4  -2  16  421.11  200.39   1 0.80002-0.82415-0.56584 0.30062 0.19946 0.47998
  -4   2  15 8797.20  829.78   1 0.71024-0.74137 0.69361-0.42818 0.12018 0.51674
   4   2 -15 8595.77  497.39   1-0.68690 0.71839-0.42840 0.69383-0.58705-0.05003
  -4  -2  15 9026.66  411.81   1 0.81504-0.84577-0.54906 0.28369 0.18498 0.45186
  -4   2  14  162.92  104.53   1 0.70456-0.74211 0.70419-0.43876 0.08776 0.50670
   4   2 -14  311.05  232.07   1-0.68560 0.72350-0.42487 0.69030-0.59112-0.00349
  -4  -2  14  265.23  121.01   1 0.82841-0.86559-0.53326 0.26789 0.17133 0.42305
  -4   2  13 2796.26  577.37   1 0.69769-0.74167 0.71438-0.44895 0.05365 0.49835
   4   2 -13 2857.22  407.33   1-0.68337 0.72769-0.41894 0.68437-0.59790 0.04575
  -4  -2  13 3758.70  617.11   1 0.84028-0.88391-0.51840 0.25303 0.15866 0.39327
  -4   2  12 1596.40  278.26   1 0.68940-0.73981 0.72417-0.45873 0.01737 0.49217
   4   2 -12 2662.74  334.85   1-0.67999 0.73073-0.41014 0.67557-0.60777 0.09809
  -4  -2  12 1831.16  173.87   1 0.85069-0.90077-0.50466 0.23929 0.14707 0.36240
   4  -2 -12 1587.51   39.15   1 0.95341-0.90003 0.10575-0.37117-0.28252-0.22841
  -4   2  11 4595.35  618.81   1 0.67932-0.73616 0.73351-0.46808-0.02175 0.48883
   4   2 -11 5595.65  354.02   1-0.67513 0.73228-0.39793 0.66336-0.62116 0.15396
  -4  -2  11 5162.95  293.73   1 0.85965-0.91619-0.49224 0.22687 0.13668 0.33033
   4  -2 -11 4792.55  182.63   1 0.97000-0.91351-0.23519-0.03006-0.06135-0.40569
   4  -2 -11 4942.40  190.48   1 0.76426-0.70716 0.44161-0.70704-0.46996 0.00227
  -4   2  10 1938.50  343.83   1 0.66691-0.73018 0.74232-0.47688-0.06467 0.48928
   4   2 -10 2749.27  280.94   1-0.66834 0.73191-0.38155 0.64698-0.63853 0.21381
   4  -2 -10 1984.10   81.49   1 0.86275-0.79976-0.48781 0.22244 0.13301-0.55757
  -4  -2  10 2869.50  203.29   1 0.86717-0.93016-0.48136 0.21598 0.12767 0.29689
   4  -2 -10 2381.98  101.12   1 0.73838-0.67485 0.47022-0.73565-0.48339 0.05822
  -4   2   9 3573.91  201.93   1 0.65055-0.72013 0.75093-0.48565-0.11345 0.49553
   4   2  -9 4092.06  332.55   1-0.65897 0.72896-0.36008 0.62551-0.66036 0.27811
   4  -2  -9 4225.53  239.10   1 0.67405-0.60466-0.67454 0.40933 0.30105-0.68325
  -4  -2   9 5213.91  300.27   1 0.87321-0.94265-0.47228 0.20691 0.12020 0.26190
   4  -2  -9 3926.92  138.22   1 0.73267-0.66270 0.47625-0.74168-0.48617 0.10351
  -4   2   8  482.46   82.97   1 0.63025-0.70628 0.75779-0.49250-0.16890 0.50852
   4  -2  -8  241.63   47.82   1 0.24828-0.17191 0.64087-0.90602-0.72638 0.38673
   4   2  -8  783.64  200.45   1-0.64614 0.72254-0.33234 0.59777-0.68705 0.34727
   4  -2  -8  334.06   47.23   1 0.43589-0.35973-0.78918 0.52382 0.43263-0.77213
  -4  -2   8  438.74  186.47   1 0.87769-0.95358-0.46533 0.19996 0.11451 0.22513
   4  -2  -8  350.85   57.70   1 0.73823-0.66183 0.47038-0.73581-0.48347 0.14333
  -4   2   7 2997.29  213.00   1 0.60283-0.68531 0.76249-0.49721-0.23492 0.53208
   4  -2  -7 2961.29  209.82   1 0.19833-0.11583 0.60945-0.87469-0.76761 0.47061
   4   2  -7 4179.61  377.62   1-0.62859 0.71141-0.29689 0.56232-0.71883 0.42152
   4  -2  -7 3168.11  210.48   1 0.75077-0.66794 0.45679-0.72222-0.47714 0.17952
  -4   2   649066.71  672.59   1 0.56375-0.65269 0.76284-0.49756-0.31662 0.57133
   4  -2  -645693.97  634.93   1 0.12616-0.03720 0.55907-0.82432-0.81946 0.56489
   4   2  -649130.95  801.90   1-0.60419 0.69343-0.25267 0.51784-0.75571 0.50097
  -4  -2   648064.30  768.83   1 0.88141-0.97020-0.45943 0.19406 0.10970 0.14503
   4  -2  -648455.69  669.32   1 0.76751-0.67827 0.43784-0.70322-0.46819 0.21309
  -4   2   645392.93  603.22   1 0.03961-0.12865 0.82461-0.55874-0.56430 0.81930
  -4   2   5  901.04   99.99   1 0.50250-0.59796 0.75392-0.48855-0.42317 0.63541
   4  -2  -5  486.30   62.84   1 0.01746 0.07829 0.47494-0.74028-0.87984 0.66771
   4   2  -5 1177.64  180.41   1-0.57178 0.66741-0.19661 0.46178-0.79649 0.58421
  -4  -2   5  501.13  106.56   1 0.88012-0.97537-0.46149 0.19612 0.11138 0.10090
   4  -2  -5 1116.48  119.64   1 0.78691-0.69123 0.41467-0.68005-0.45695 0.24436
  -4   2   5  617.43   64.05   1 0.23267-0.32812 0.78146-0.51582-0.57894 0.79136
  -4   2   4 2835.29  109.70   1 0.40353-0.50560 0.72194-0.45679-0.56209 0.73191
   4  -2  -4 2606.84  109.90   1-0.13816 0.23983 0.33678-0.60198-0.93138 0.76163
   4   2  -4 2221.21  200.46   1-0.52837 0.63039-0.12767 0.39284-0.83935 0.66953
  -4  -2   4 2169.28  158.43   1 0.87615-0.97785-0.46775 0.20237 0.11648 0.05333
   4  -2  -4 2147.11  143.43   1 0.80754-0.70542 0.38837-0.65375-0.44388 0.27382
  -4   2   4 2654.93  145.56   1 0.38576-0.48779 0.72242-0.45691-0.57383 0.74382
  -4   2   348144.80  704.02   1 0.24034-0.34883 0.63596-0.37081-0.73333 0.86070
   4  -2  -348431.78  713.11   1-0.33714 0.44533 0.12530-0.39034-0.93307 0.80579
  -4  -2   347227.66  785.08   1 0.86875-0.97691-0.47901 0.21364 0.12573 0.00163
   4  -2  -348691.72  774.03   1 0.82847-0.71991 0.35967-0.62505-0.42927 0.30171
  -4   2   345723.21  719.12   1 0.50383-0.61231 0.65935-0.39384-0.55803 0.68552
  -4   2   2 6657.63  164.65   1-0.00968-0.10522 0.45212-0.18679-0.89189 0.97674
   4  -2  -2 6124.26  153.22   1-0.53246 0.64726-0.13392-0.13125-0.83579 0.75088
  -4  -2   2 6230.35  211.03   1-0.56435 0.44955-0.18436-0.08080-0.80467 0.88959
  -4  -2   2 6057.08  214.89   1 0.85681-0.97141-0.49625 0.23088 0.14002-0.05511
   4  -2  -2 6369.33  217.09   1 0.84902-0.73403 0.32911-0.59449-0.41332 0.32828
  -4   2   2 5865.30  194.79   1 0.59214-0.70711 0.60005-0.33462-0.53786 0.62290
  -4   2   136136.87  550.00   1-0.28540 0.16423 0.18378 0.08141-0.94061 0.98305
   4   2  -135867.56  642.10   1-0.31045 0.43163 0.15546 0.10972-0.93778 0.89535
  -4  -2   133811.05  588.63   1-0.49384 0.37265-0.07665-0.18851-0.86616 0.90861
   4  -2  -135640.58  537.06   1-0.65845 0.77976-0.35890 0.09347-0.66153 0.61905
   4   2  -135051.94  593.90   1 0.95982-0.83880-0.27902 0.54428-0.02956-0.01289
   4  -2  -135513.16  611.53   1 0.86874-0.74731 0.29713-0.56251-0.39621 0.35370
  -4   2   134421.73  582.25   1 0.65769-0.77909 0.54757-0.28214-0.51730 0.55982
  -4   2   0100880.3 1416.41   1 0.71083-0.83848 0.50535-0.24003 0.48921-0.48921
   4   2   0102187.2 1524.36   1-0.21028 0.33796 0.26457 0.00062-0.94115 0.94115
  -4  -2   095272.16 1410.95   1-0.41094 0.28326 0.03468-0.29972-0.91099 0.91099
  -4   2   0102486.2 1448.42   1-0.49140 0.36382-0.07315 0.33832-0.86785 0.86785
  -4  -2   0103638.8 1515.25   1 0.81141-0.93892-0.55321 0.28784 0.18859-0.18859
   4   2   099001.67 1445.04   1 0.95510-0.82762-0.29575 0.56101-0.01724 0.01724
   4  -2   0101483.2 1502.80   1 0.88730-0.75942 0.26405-0.52943-0.37811 0.37811
  -4   2   095374.14 1408.16   1 0.70579-0.83363 0.50342-0.23799-0.49841 0.49841
  -4   2  -125714.91  417.42   1 0.72569-0.85985 0.59291-0.32771 0.34901-0.39148
  -4  -2  -124203.07  455.02   1-0.32163 0.18745 0.14258-0.40778-0.93606 0.89362
  -4   2  -125890.69  435.50   1-0.60756 0.47342-0.25727 0.52270-0.75144 0.70897
  -4  -2  -126123.69  456.72   1 0.77075-0.90480-0.59565 0.33043 0.22613-0.26860
   4   2   125960.15  452.54   1 0.95098-0.81704-0.30915 0.57441-0.00729 0.04975
   4  -2   126125.38  502.18   1 0.90555-0.77131 0.23084-0.49626-0.35591 0.39849
  -4   2  -2  181.60   47.75   1 0.72404-0.86466 0.64535-0.38014 0.24346-0.32839
  -4   2  -2  275.64  127.14   1-0.66570 0.52515-0.37538 0.64081-0.64491 0.55997
  -4  -2  -2  327.14   76.43   1 0.71044-0.85095-0.64785 0.38263 0.27488-0.35981
   4   2   2  158.05   70.95   1 0.94802-0.80764-0.31818 0.58344-0.00055 0.08547
   4  -2   2   96.65  119.93   1 0.92118-0.78071 0.19614-0.46156-0.33607 0.42123
   4  -2   330904.65  519.35   1 0.69411-0.54708 0.45029-0.71561 0.56163-0.43427
  -4   2  -329032.99  479.72   1 0.71618-0.86326 0.67889-0.41369 0.16181-0.28920
  -4  -2  -332151.44  514.94   1 0.61975-0.76664-0.70868 0.44332 0.33713-0.46445
   4   2   331710.31  510.84   1 0.94701-0.80017-0.32119 0.58645 0.00169 0.12567
   4  -2   330744.07  593.09   1 0.93515-0.78846 0.16097-0.42639-0.31555 0.44329
   4  -2   4 1293.54  126.76   1 0.70894-0.55544 0.49822-0.76355 0.49916-0.32934
  -4   2  -4  807.69  128.56   1 0.70627-0.85955 0.70126-0.43582 0.09703-0.26688
   4   2   4 1118.57  142.45   1 0.19732-0.04381 0.60878-0.34353-0.76840 0.93811
  -4  -2  -4 1419.63  117.87   1 0.48251-0.63582-0.77324 0.50788 0.41143-0.58118
   4   2   4 1318.35   86.68   1 0.94894-0.79565-0.31542 0.58067-0.00262 0.17246
   4  -2   5 2020.54  177.19   1 0.71653-0.55657 0.52949-0.79482 0.45409-0.24182
   4   2   5 2025.77  259.24   1 0.27765-0.11778 0.65841-0.39325-0.69956 0.91185
  -4  -2  -5 2091.29  138.31   1 0.27573-0.43547-0.82553 0.56013 0.49240-0.70470
   4   2   5 1844.86  128.41   1 0.95513-0.79538-0.29566 0.56092-0.01731 0.22961
   4  -2   5 2306.24  224.35   1 0.95789-0.79876 0.08971-0.35513-0.27275 0.48564
   4  -2   6 6347.61  409.22   1 0.72049-0.55407 0.55012-0.81544 0.42218-0.16746
   4   2   6 7519.47  507.28   1 0.34587-0.17957 0.69537-0.43021-0.62994 0.88468
   4   2   6 6464.90  376.81   1 0.96686-0.80066-0.25023 0.51549-0.05052 0.30528
   4  -2   6 6599.14  466.64   1 0.96660-0.80125 0.05381-0.31923-0.25057 0.50604
   4   2   6 6628.92  386.72   1 0.03739 0.12920 0.82492-0.55904-0.56400 0.81900
   4  -2   7 5391.79  291.23   1 0.72258-0.54970 0.56366-0.82898 0.40019-0.10300
   4   2   7 4663.56  272.46   1 0.40469-0.23170 0.72117-0.45579-0.56226 0.85939
   4   2   7 4090.54  120.48   1 0.98181-0.80923-0.14003 0.40522-0.12817 0.42536
   4  -2   7 4556.03  279.98   1 0.97253-0.79995 0.01754-0.28273-0.23208 0.52927
   4  -2   8  639.07  136.72   1 0.72368-0.54433 0.57227-0.83759 0.38571-0.04608
   4   2   8  644.67  159.17   1 0.45364-0.27419 0.73977-0.47439-0.49693 0.83651
   4  -2   8  823.84  151.87   1 0.97772-0.79871-0.01835-0.24683-0.20910 0.54875
   4  -2   9  393.89  112.36   1 0.72424-0.53843 0.57732-0.84265 0.37704 0.00504
   4   2   9  299.89  181.64   1 0.49511-0.30920 0.75210-0.48673-0.43496 0.81699
   4  -2   9  418.11  125.67   1 0.98110-0.79567-0.05425-0.21093-0.18571 0.56781
   4  -2  1027981.47 1077.50   1 0.72448-0.53220 0.57971-0.84503 0.37290 0.05164
   4   2  1027353.82 1056.48   1 0.53036-0.33800 0.75959-0.49422-0.37645 0.80093
   4  -2  1028551.42 1118.95   1 0.98267-0.79081-0.09014-0.17504-0.16192 0.58648
   4  -2  1121744.90  602.44   1 0.72451-0.52577 0.58001-0.84534 0.37237 0.09463
   4   2  1120328.60  587.08   1 0.56147-0.36282 0.76268-0.49739-0.32103 0.78800
   4  -2  1121353.78  576.49   1 0.98242-0.78413-0.12598-0.13920-0.13776 0.60477
   4  -2  12  346.90  211.20   1 0.72437-0.51918 0.57865-0.84398 0.37474 0.13471
   4   2  12  235.17  150.63   1 0.58728-0.38217 0.76340-0.49811-0.26891 0.77834
   4  -2  12  211.36  183.66   1 0.98031-0.77560-0.16175-0.10343-0.11322 0.62268
   4  -2  1327518.65  875.43   1 0.72409-0.51243 0.57591-0.84123 0.37948 0.17242
   4   2  1326766.64  835.32   1 0.60952-0.39796 0.76174-0.49646-0.21957 0.77145
   4  -2  1324702.88  782.52   1 0.97638-0.76501-0.19711-0.06814-0.08842 0.64039
   4  -2  1432555.10 1056.13   1 0.72365-0.50552 0.57199-0.83731 0.38619 0.20817
   4   2  1430173.74  956.27   1 0.62877-0.41075 0.75816-0.49288-0.17270 0.76703
   4  -2  1431333.98  988.84   1 0.97049-0.75267-0.23269-0.03256-0.06315 0.65758
   4  -2  15  371.52  172.98   1 0.72304-0.49845 0.56704-0.83237 0.39454 0.24227
   4   2  15  662.31  206.25   1 0.64546-0.42099 0.75298-0.48770-0.12800 0.76479
   4  -2  15  497.97  169.49   1 0.96264-0.73836-0.26817 0.00291-0.03750 0.67439
   4  -2  16  390.73  199.93   1 0.72223-0.49118 0.56118-0.82650 0.40428 0.27499
   4   2  16  400.67  139.91   1 0.66058-0.43015 0.74594-0.48050-0.08486 0.76425
   4  -2  16  -78.73  109.92   1 0.95274-0.72201-0.30355 0.03829-0.01146 0.69081
   4  -2  17  905.95  219.42   1 0.72121-0.48370 0.55447-0.81980 0.41521 0.30651
   4   2  17  556.43  172.72   1 0.67314-0.43628 0.73821-0.47278-0.04374 0.76559
   4  -2  17 1776.83  242.01   1 0.94072-0.70354-0.33883 0.07357 0.01497 0.70683
   4  -2  18  663.92  281.76   1 0.71995-0.47598 0.54698-0.81231 0.42716 0.33702
   4   2  18  257.18  117.06   1 0.68401-0.44072 0.72945-0.46401-0.00408 0.76840
   4  -2  18  518.70  185.33   1 0.92648-0.68285-0.37399 0.10873 0.04185 0.72242
   4  -2  19 1434.23  255.57   1 0.71842-0.46799 0.53876-0.80408 0.43999 0.36664
   4   2  19 1472.32  377.36   1 0.69339-0.44367 0.71974-0.45431 0.03427 0.77249
   4  -2  19 1593.89  221.13   1 0.91002-0.65991-0.40874 0.14337 0.06913 0.73753
   4   4 -17 1476.18  307.14   1-0.60355 0.62249-0.25150 0.78184-0.75661 0.03487
  -4  -4  17 1522.89  285.47   1 0.82159-0.83941-0.54144 0.01070 0.17837 0.54338
  -4   4  16  156.40   95.04   1 0.68609-0.71079 0.72749-0.19662 0.00403 0.67535
   4   4 -16  117.60  213.03   1-0.60021 0.62555-0.24552 0.77586-0.76121 0.08193
  -4  -4  16  275.93  156.84   1 0.83375-0.85802-0.52668-0.00405 0.16570 0.51359
  -4   4  15 1184.54  296.59   1 0.67378-0.70491 0.73776-0.20689-0.04152 0.67845
   4   4 -15 2998.39  432.08   1-0.59562 0.62734-0.23737 0.76771-0.76738 0.13056
  -4  -4  15 2228.62  340.68   1 0.84469-0.87541-0.51267-0.01806 0.15381 0.48303
  -4   4  14 1306.01  334.57   1 0.65898-0.69654 0.74677-0.21590-0.08979 0.68425
   4   4 -14 1923.17  277.18   1-0.58958 0.62769-0.22682 0.75716-0.77520 0.18083
  -4  -4  14 1782.35  251.77   1 0.85447-0.89164-0.49950-0.03123 0.14274 0.45164
  -4   4  13  -24.51   70.42   1 0.64034-0.68410 0.75481-0.22424-0.14217 0.69405
   4   4 -13  492.24  313.73   1-0.58188 0.62639-0.21359 0.74393-0.78472 0.23280
  -4  -4  13  279.76  154.22   1 0.86313-0.90676-0.48726-0.04348 0.13255 0.41938
  -4   4  12  569.17  157.59   1 0.61887-0.66909 0.76028-0.22972-0.19735 0.70678
   4   4 -12  299.60  225.76   1-0.57225 0.62315-0.19739 0.72773-0.79596 0.28650
  -4  -4  12  518.91  182.17   1 0.87072-0.92080-0.47606-0.05467 0.12330 0.38617
  -4   4  11 1145.95  276.44   1 0.59292-0.64958 0.76320-0.23263-0.25684 0.72382
   4   4 -11 1698.33  376.17   1-0.56037 0.61766-0.17789 0.70823-0.80890 0.34189
  -4  -4  11  856.66  261.85   1 0.87724-0.93378-0.46603-0.06470 0.11508 0.35193
  -4   4  10 2091.22  484.35   1 0.56138-0.62450 0.76267-0.23210-0.32121 0.74573
   4   4 -10 1892.65  486.73   1-0.54586 0.60954-0.15473 0.68507-0.82345 0.39890
  -4  -4  10 2527.93  221.73   1 0.88272-0.94571-0.45730-0.07343 0.10797 0.31658
  -4   4   9  -10.96   64.03   1 0.52134-0.59096 0.75797-0.22722-0.39200 0.77403
   4   4  -9 -124.90  233.06   1-0.52829 0.59835-0.12754 0.65788-0.83942 0.45733
  -4  -4   9  279.25  206.55   1 0.88715-0.95659-0.45003-0.08070 0.10208 0.28002
   4  -4  -9  105.29   50.59   1 0.96951-0.90011-0.23768-0.29283-0.05957-0.32256
  -4   4   8 2313.47  375.97   1 0.47415-0.55022 0.74630-0.21555-0.46712 0.80671
   4   4  -8 2298.48  428.77   1-0.50715 0.58360-0.09596 0.62630-0.85649 0.51685
  -4  -4   8 2670.75  407.82   1 0.89050-0.96639-0.44439-0.08634 0.09753 0.24211
   4  -4  -8 2332.87  361.48   1 0.97959-0.90339-0.16969-0.36068-0.10772-0.23192
  -4   4   730489.22 1013.81   1 0.41656-0.49910 0.72604-0.19529-0.54711 0.84424
   4   4  -730264.44 1120.07   1-0.48191 0.56476-0.05967 0.59001-0.87418 0.57699
  -4  -4   731124.57 1115.35   1 0.89272-0.97507-0.44058-0.09016 0.09446 0.20273
   4  -4  -729738.28  985.00   1 0.98248-0.89986-0.12381-0.40656-0.13923-0.15795
  -4   4   611310.72  435.87   1 0.34502-0.43424 0.69494-0.16463-0.63088 0.88562
   4   4  -611191.88  590.95   1-0.45183 0.54052-0.01911 0.54921-0.89189 0.63733
  -4  -4   611755.04  516.23   1 0.89375-0.98254-0.43880-0.09193 0.09304 0.16169
   4  -4  -610507.44  416.57   1 0.98270-0.89364-0.09151-0.43887-0.16101-0.09371
  -4   4   511666.24  336.62   1 0.26224-0.35789 0.64932-0.11901-0.71386 0.92614
   4   4  -512760.45  544.17   1-0.41671 0.51190 0.02725 0.50283-0.90862 0.69649
  -4  -4   512084.55  461.09   1 0.89344-0.98869-0.43933-0.09140 0.09346 0.11882
   4  -4  -512960.09  387.83   1 0.98197-0.88649-0.06907-0.46130-0.17594-0.03633
  -4   4   4 9149.53  309.10   1 0.16590-0.26777 0.58742-0.05693-0.79208 0.96179
   4   4  -4 7963.63  434.79   1-0.37602 0.47771 0.07851 0.45157-0.92327 0.75357
  -4  -4   4 9588.31  385.07   1 0.89164-0.99335-0.44244-0.08830 0.09595 0.07386
   4  -4  -410949.34  362.86   1 0.98109-0.87919-0.05419-0.47619-0.18575 0.01593
  -4   4   317838.65  463.31   1 0.06170-0.17002 0.51002 0.02047-0.85794 0.98522
   4   4  -318131.69  599.46   1-0.32953 0.43772 0.13422 0.39586-0.93455 0.80727
  -4  -4   318135.91  540.19   1 0.88809-0.99625-0.44845-0.08228 0.10080 0.02655
   4  -4  -317892.07  512.52   1 0.98042-0.87210-0.04529-0.48509-0.19159 0.06422
  -4   4   228440.13 1053.97   1-0.04754-0.06735 0.41922 0.11144-0.90663 0.99148
   4   4  -228498.06 1113.39   1-0.27660 0.39128 0.19356 0.33683-0.94128 0.85641
  -4  -4   227117.81 1047.31   1 0.88244-0.99705-0.45775-0.07298 0.10834-0.02342
   4  -4  -229071.91 1106.68   1 0.98008-0.86533-0.04125-0.48912-0.19423 0.10932
  -4   4   1  469.13  210.27   1-0.15535 0.03418 0.32002 0.21037-0.93458 0.97702
   4   4  -1  427.90  290.87   1-0.21906 0.34024 0.25544 0.27495-0.94167 0.89924
  -4  -4   1  537.10  174.47   1 0.87420-0.99526-0.47076-0.05997 0.11895-0.07649
   4  -4  -1  149.22  122.45   1 0.98008-0.85890-0.04126-0.48912-0.19422 0.15177
   4   4   0 4895.75  329.94   1-0.15703 0.28471 0.31836 0.21202-0.93486 0.93486
  -4   4   0 5143.71  310.85   1-0.25266 0.12498 0.21974 0.31065-0.94227 0.94227
  -4  -4   0 4932.38  287.31   1 0.86266-0.99017-0.48794-0.04279 0.13312-0.13311
   4  -4   0 4583.33  279.69   1 0.98037-0.85277-0.04467-0.48570-0.19199 0.19199
   4   4   1  247.52  191.59   1-0.09046 0.22450 0.38038 0.15028-0.92039 0.96281
  -4   4  -1  271.24  169.13   1-0.33883 0.20466 0.12330 0.40678-0.93272 0.89030
  -4  -4  -1  101.77  107.94   1 0.84683-0.98080-0.50984-0.02090 0.15142-0.19387
   4  -4   1  598.32  244.62   1 0.98087-0.84684-0.05099-0.47938-0.18785 0.23031
   4   4   2  393.80  214.47   1-0.02336 0.16378 0.44037 0.09029-0.89750 0.98235
  -4   4  -2 1078.20  322.79   1-0.41007 0.26939 0.03580 0.49429-0.91134 0.82649
  -4  -4  -2  404.16  158.89   1 0.82531-0.96572-0.53701 0.00627 0.17456-0.25947
   4  -4   2  225.36  149.81   1 0.98146-0.84101-0.05982-0.47056-0.18205 0.26696
   4   4   3  751.47  296.16   1 0.04400 0.10278 0.49662 0.03404-0.86684 0.99412
  -4   4  -3  689.84  252.25   1-0.46794 0.32077-0.04112 0.57121-0.88280 0.75552
  -4  -4  -3  352.47  124.82   1 0.79589-0.94287-0.57025 0.03982 0.20336-0.33076
   4  -4   3  680.86  278.28   1 0.98205-0.83517-0.07083-0.45955-0.17478 0.30214
   4   4   4  704.92  280.70   1 0.11089 0.04261 0.54779-0.01729-0.82922 0.99894
  -4   4  -4  564.08  242.01   1-0.51430 0.36116-0.10653 0.63687-0.85096 0.68114
  -4  -4  -4  756.98  203.88   1 0.75568-0.90912-0.60975 0.07932 0.23903-0.40889
   4  -4   4  996.84  321.73   1 0.98252-0.82922-0.08375-0.44663-0.16619 0.33601
   4   4   5 2043.91  322.77   1 0.17452-0.01455 0.59338-0.06288-0.78577 0.99791
  -4   4  -5 1206.52  211.60   1-0.55031 0.39078-0.16176 0.69210-0.81913 0.60685
  -4  -4  -5 1312.09  253.93   1 0.69982-0.85973-0.65597 0.12554 0.28274-0.49507
   4  -4   5 1003.06  229.67   1 0.98278-0.82304-0.09835-0.43202-0.15642 0.36870
   4   4   6 5085.24  297.52   1 0.23541-0.06911 0.63289-0.10258-0.73757 0.99232
  -4   4  -6 5859.10  363.93   1-0.57833 0.41241-0.20758 0.73792-0.78894 0.53421
  -4  -4  -6 4766.36  428.96   1 0.62046-0.78664-0.70827 0.17755 0.33670-0.59132
   4  -4   6 5846.25  404.71   1 0.98270-0.81654-0.11445-0.41593-0.14558 0.40031
   4   4   7 4939.12  326.95   1 0.29141-0.11869 0.66630-0.13599-0.68637 0.98357
  -4   4  -7 4712.87  288.68   1-0.60004 0.42773-0.24522 0.77556-0.76145 0.46426
  -4  -4  -7 4197.77  278.76   1 0.50400-0.67661-0.76495 0.23423 0.40102-0.69808
   4  -4   7 4424.80  297.24   1 0.98220-0.80961-0.13187-0.39850-0.13374 0.43093
   4   4   8 6686.46  369.96   1 0.34292-0.16377 0.69388-0.16357-0.63318 0.97284
  -4   4  -8 6140.83  333.31   1-0.61740 0.43836-0.27548 0.80634-0.73682 0.39704
  -4  -4  -8 5807.04  179.48   1 0.32130-0.50034-0.81799 0.28720 0.47711-0.81680
   4  -4   8 6177.80  409.45   1 0.98117-0.80217-0.15048-0.37990-0.12100 0.46064
   4   4   9 9786.82  461.14   1 0.38985-0.20428 0.71606-0.18575-0.57901 0.96112
  -4   4  -9 9678.32  455.45   1-0.63031 0.44485-0.30026 0.83112-0.71592 0.33366
   4  -4   910850.48  504.90   1 0.97954-0.79411-0.17015-0.36023-0.10740 0.48950
   4   4  1010902.37  720.25   1 0.43347-0.24110 0.73259-0.20183-0.52479 0.94927
  -4   4 -1013220.99  874.62   1-0.64022 0.44834-0.32010 0.85096-0.69832 0.27359
   4  -4  1012600.43  845.37   1 0.97724-0.78523-0.19063-0.33988-0.09297 0.51757
   4   4  1151794.65 3225.34   1 0.47164-0.27282 0.74555-0.21479-0.47085 0.93777
  -4   4 -1154105.68 3383.13   1-0.64776 0.44947-0.33576 0.86662-0.68385 0.21665
   4  -4  1159009.0712479.31   1 0.97414-0.77568-0.21208-0.31843-0.07784 0.54489
   4   4  12 8510.82  372.21   1 0.50588-0.30059 0.75471-0.22396-0.41770 0.92708
  -4   4 -12 8506.27  425.06   1-0.65343 0.44872-0.34788 0.87874-0.67230 0.16263
   4  -4  12 7999.04  420.24   1 0.97018-0.76526-0.23430-0.29621-0.06199 0.57151
   4   4  13  400.71  159.18   1 0.53651-0.32476 0.76057-0.22982-0.36562 0.91744
  -4   4 -13  499.08  222.78   1-0.65759 0.44646-0.35699 0.88785-0.66342 0.11127
   4  -4  13  291.20  147.65   1 0.96528-0.75391-0.25722-0.27328-0.04546 0.59743
   4   4  14 1676.04  233.23   1 0.56493-0.34691 0.76292-0.23235-0.31432 0.90865
  -4   4 -14 2124.23  324.47   1-0.66050 0.44296-0.36350 0.89436-0.65695 0.06233
   4  -4  14 1529.33  233.69   1 0.95935-0.74153-0.28078-0.24973-0.02827 0.62270
   4   4  15 4215.60  473.09   1 0.58924-0.36477 0.76334-0.23278-0.26474 0.90152
  -4   4 -15 5729.04  642.35   1-0.66239 0.43843-0.36776 0.89862-0.65267 0.01558
   4  -4  15 6370.69  728.07   1 0.95232-0.72804-0.30491-0.22559-0.01045 0.64734
   4   4  16  329.58  179.87   1 0.61086-0.37993 0.76157-0.23100-0.21646 0.89570
  -4   4 -16  506.98  233.98   1-0.66339 0.43302-0.37005 0.90091-0.65036-0.02919
   4  -4  16  302.35  154.18   1 0.94409-0.71336-0.32957-0.20094 0.00798 0.67136
   4   6 -10  997.00  314.79   1-0.39490 0.45759 0.05504 0.74009-0.91707 0.49281
  -4  -6  10  404.68  158.08   1 0.85169-0.91467-0.50331-0.29279 0.14593 0.27862
   4   6  -9  494.02  235.06   1-0.37390 0.44309 0.08112 0.71401-0.92391 0.54207
  -4  -6   9  341.16  168.14   1 0.85481-0.92425-0.49902-0.29708 0.14234 0.23976
   4   6  -8  455.81  310.92   1-0.35015 0.42584 0.10987 0.68526-0.93022 0.59081
  -4  -6   8  675.37  288.92   1 0.85690-0.93279-0.49612-0.29999 0.13991 0.19973
   4   6  -7  446.67  240.06   1-0.32267 0.40484 0.14137 0.65421-0.93589 0.63882
  -4  -6   7  330.05  164.10   1 0.85790-0.94024-0.49472-0.30138 0.13875 0.15844
   4   6  -6 6454.27  728.89   1-0.29296 0.38163 0.17532 0.62027-0.93991 0.68528
  -4  -6   6 7044.15  787.59   1 0.85772-0.94652-0.49497-0.30114 0.13895 0.11578
   4   6  -5 3126.44  445.10   1-0.26013 0.35530 0.21164 0.58395-0.94209 0.72990
  -4  -6   5 2940.21  381.72   1 0.85627-0.95152-0.49700-0.29911 0.14065 0.07163
   4  -6  -5 1843.90  243.07   1 0.94796-0.85275-0.31836-0.47741-0.00042-0.21187
   4   6  -4  781.46  319.39   1-0.22418 0.32585 0.25008 0.54551-0.94191 0.77216
  -4  -6   4  241.65  126.38   1 0.85340-0.95510-0.50097-0.29513 0.14397 0.02585
   4  -6  -4  111.32  110.57   1 0.95472-0.85305-0.29705-0.49871-0.01628-0.15355
   4   6  -3 6145.66  537.18   1-0.18518 0.29335 0.29028 0.50531-0.93885 0.81153
  -4  -6   3 5892.10  509.32   1 0.84891-0.95706-0.50706-0.28904 0.14908-0.02171
   4  -6  -3 4794.03  408.93   1 0.95942-0.85130-0.28051-0.51526-0.02847-0.09890
   4   6  -2 8040.95  663.71   1-0.14170 0.25660 0.33186 0.46414-0.93262 0.84777
  -4  -6   2 6715.08  540.73   1 0.84255-0.95716-0.51547-0.28064 0.15617-0.07126
   4  -6  -2 7640.20  589.09   1 0.96267-0.84809-0.26805-0.52772-0.03759-0.04732
   4   6  -1 1539.26  256.06   1-0.09731 0.21859 0.37404 0.42196-0.92229 0.87986
  -4  -6   1  723.09  227.95   1 0.83398-0.95505-0.52639-0.26972 0.16545-0.12299
   4  -6  -1  590.67  197.71   1 0.96483-0.84380-0.25913-0.53664-0.04408 0.00162
   4   6   013950.16  835.78   1-0.05075 0.17840 0.41637 0.37962-0.90777 0.90777
  -4   6   012403.68  725.76   1-0.07281-0.05484 0.39656 0.39944-0.91511 0.91511
  -4  -6   013560.47  796.23   1 0.82277-0.95028-0.54005-0.25606 0.17717-0.17717
   4  -6   013177.89  785.96   1 0.96617-0.83869-0.25332-0.54245-0.04829 0.04829
   4   6   1 8706.98  686.89   1-0.00251 0.13654 0.45821 0.33779-0.88883 0.93126
  -4   6  -1 8739.32  654.68   1-0.13537 0.00134 0.33798 0.45802-0.93136 0.88894
  -4  -6  -1 8234.09  619.82   1 0.80830-0.94227-0.55669-0.23941 0.19163-0.23409
   4  -6   1 7968.02  612.83   1 0.96686-0.83292-0.25025-0.54551-0.05051 0.09296
   4   6   2 3610.28  371.40   1 0.04749 0.09310 0.49871 0.29702-0.86546 0.95031
  -4   6  -2 3600.99  334.73   1-0.19535 0.05466 0.27994 0.51564-0.93992 0.85505
  -4  -6  -2 3786.83  439.57   1 0.78987-0.93038-0.57656-0.21908 0.20897-0.29390
   4  -6   2 4331.16  422.72   1 0.96699-0.82660-0.24964-0.54612-0.05095 0.13587
   4   6   3 6264.73  523.24   1 0.09735 0.04969 0.53762 0.25812-0.83754 0.96483
  -4   6  -3 5103.44  456.83   1-0.24782 0.10063 0.22495 0.57063-0.94232 0.81501
  -4  -6  -3 4364.48  606.87   1 0.76621-0.91319-0.59997-0.19566 0.23007-0.35746
   4  -6   3 5150.92  470.27   1 0.96664-0.81980-0.25123-0.54454-0.04980 0.17718
   4   6   4 1075.69  194.15   1 0.14707 0.00643 0.57417 0.22156-0.80541 0.97512
  -4   6  -4 1171.10  211.69   1-0.29474 0.14106 0.17331 0.62228-0.93972 0.76997
   4  -6   4  836.34  275.74   1 0.96583-0.81254-0.25480-0.54097-0.04722 0.21706
   4   6   5  212.64  140.71   1 0.19605-0.03608 0.60793 0.18781-0.76940 0.98154
  -4   6  -5  434.12  172.48   1-0.33728 0.17712 0.12513 0.67000-0.93304 0.72091
   4  -6   5  582.35  225.74   1 0.96459-0.80484-0.26016-0.53560-0.04333 0.25562
   4   6   6  144.96  185.08   1 0.24444-0.07814 0.63850 0.15696-0.72976 0.98450
  -4   6  -6   68.43  151.98   1-0.37344 0.20678 0.08168 0.71345-0.92404 0.66949
   4  -6   6   22.80  137.43   1 0.96289-0.79669-0.26716-0.52861-0.03824 0.29299
   4   6   7 4511.93  533.23   1 0.29042-0.11769 0.66574 0.12972-0.68734 0.98454
  -4   6  -7 4492.18  544.78   1-0.40476 0.23160 0.04257 0.75256-0.91342 0.61644
   4  -6   7 3444.96  442.70   1 0.96072-0.78807-0.27564-0.52012-0.03204 0.32925
   4   6   8 1276.80  218.81   1 0.33429-0.15514 0.68949 0.10597-0.64253 0.98219
  -4   6  -8  580.37  253.77   1-0.43168 0.25202 0.00774 0.78739-0.90199 0.56258
   4  -6   8 1237.27  258.02   1 0.95805-0.77895-0.28550-0.51027-0.02481 0.36448
   4   6   9 1067.31  248.91   1 0.37577-0.19020 0.70973 0.08573-0.59588 0.97799
  -4   6  -9 1276.80  285.97   1-0.45468 0.26852-0.02296 0.81810-0.89035 0.50852
   4  -6   9 2286.72  425.15   1 0.95485-0.76929-0.29660-0.49917-0.01661 0.39875
   4   6  10  218.15  111.23   1 0.41617-0.22380 0.72588 0.07024-0.54761 0.97209
  -4   6 -10  341.40  180.49   1-0.47419 0.28153-0.04980 0.84495-0.87900 0.45474
   4  -6  10  405.81  164.42   1 0.95107-0.75906-0.30885-0.48692-0.00752 0.43211
  -5  -1  21  630.96  236.01   1 0.69890-0.72275 0.46457-0.59723 0.54378 0.34776
  -5   1  21  841.77  231.24   1 0.72334-0.74719 0.56940-0.43673 0.39058 0.50096
  -5  -1  20  487.79  257.30   1 0.70127-0.73159 0.47201-0.60468 0.53423 0.31485
  -5   1  20  224.07  149.89   1 0.72474-0.75513 0.58072-0.44812 0.37080 0.47849
  -5  -1  19  386.64  231.79   1 0.70326-0.74004 0.47846-0.61112 0.52582 0.28082
  -5   1  19  598.43  216.78   1 0.72562-0.76247 0.59181-0.45921 0.35102 0.45580
  -5  -1  19  106.56  123.49   1 0.63242-0.66905-0.70148 0.56887 0.32857 0.47827
  -5  -1  1835755.23 7531.31   1 0.70487-0.74811 0.48383-0.61649 0.51870 0.24547
  -5   1  1835647.81 7514.57   1 0.72612-0.76943 0.60234-0.46973 0.33155 0.43280
  -5  -1  1835193.83  652.82   1 0.65661-0.69972-0.68626 0.55365 0.31287 0.45150
  -5  -1  1738913.95 2469.47   1 0.70609-0.75579 0.48802-0.62068 0.51309 0.20863
  -5   1  1737536.38 2379.75   1 0.72626-0.77603 0.61230-0.47970 0.31244 0.40945
  -5  -1  1737693.57 2425.11   1 0.67837-0.72794-0.67154 0.53893 0.29806 0.42385
  -5  -1  16 6897.57  405.67   1 0.70690-0.76307 0.49088-0.62354 0.50923 0.17004
  -5   1  16 5215.05  725.40   1 0.72608-0.78231 0.62171-0.48910 0.29373 0.38569
  -5  -1  16 5477.51  514.58   1 0.69782-0.75385-0.65747 0.52486 0.28420 0.39524
  -5  -1  15 3018.90  299.65   1 0.70728-0.76991 0.49222-0.62488 0.50740 0.12941
  -5   1  15 1879.23  380.68   1 0.72559-0.78829 0.63055-0.49794 0.27552 0.36144
  -5  -1  15 2445.54  409.91   1 0.71505-0.77755-0.64422 0.51162 0.27140 0.36558
   5  -1 -15 2086.07  289.19   1-0.16185 0.22467 0.83507-0.96800-0.52579-0.11170
  -5  -1  14  515.55  218.42   1 0.70716-0.77625 0.49180-0.62446 0.50797 0.08639
  -5   1  14  128.35   98.09   1 0.72485-0.79400 0.63880-0.50620 0.25789 0.33661
  -5  -1  14  462.93  142.43   1 0.73013-0.79909-0.63200 0.49939 0.25977 0.33474
  -5  -1  13  692.78  263.39   1 0.70645-0.78200 0.48928-0.62195 0.51138 0.04052
  -5   1  13  490.39  171.74   1 0.72388-0.79950 0.64645-0.51385 0.24099 0.31104
  -5  -1  13  498.63  155.81   1 0.74304-0.81847-0.62100 0.48840 0.24945 0.30259
   5  -1 -13  204.06   67.43   1 0.98183-0.90585-0.13969 0.00710-0.12840-0.42351
  -5  -1  12 1848.13  344.00   1 0.70498-0.78700 0.48422-0.61689 0.51818-0.00872
  -5   1  12 1585.86  352.41   1 0.72275-0.80483 0.65344-0.52084 0.22502 0.28455
  -5  -1  12 1677.90  340.83   1 0.75376-0.83566-0.61149 0.47888 0.24063 0.26895
   5  -1 -12 1275.81  206.10   1 0.97004-0.88812-0.23503 0.10240-0.06147-0.44804
  -5  -1  11 6273.40  331.72   1 0.70251-0.79099 0.47601-0.60867 0.52904-0.06203
  -5   1  11 5572.34  672.66   1 0.72151-0.81005 0.65970-0.52710 0.21025 0.25686
  -5  -1  11 6475.89  630.40   1 0.76220-0.85055-0.60375 0.47114 0.23351 0.23360
   5  -1 -11 5104.75  186.18   1 0.94174-0.85338-0.33607 0.20344 0.01289-0.47995
   5  -1 -11 5413.18  203.89   1-0.15385 0.24252 0.83533-0.96827-0.52777 0.06028
  -5  -1  10 4753.89  243.34   1 0.69864-0.79358 0.46379-0.59645 0.54477-0.12022
  -5   1  10 5478.96  531.53   1 0.72025-0.81525 0.66512-0.53252 0.19709 0.22755
  -5  -1  10 5335.22  623.81   1 0.76818-0.86300-0.59811 0.46550 0.22837 0.19628
   5  -1 -10 4406.65  168.62   1 0.89358-0.79871-0.43910 0.30641 0.09327-0.51784
   5  -1 -10 4366.71  165.23   1-0.12778 0.22292 0.83578-0.96872-0.53397 0.10897
  -5   1   944296.57  683.03   1 0.71910-0.82056 0.66949-0.53689 0.18618 0.19600
  -5  -1   941321.66  996.62   1 0.77144-0.87273-0.59498 0.46237 0.22553 0.15665
   5  -1  -943352.84  608.26   1 0.82163-0.72031-0.54139 0.40870 0.17833-0.56044
   5  -1  -944803.46  620.10   1-0.09032 0.19192 0.83539-0.96833-0.54217 0.15968
  -5   1   8 3029.05  387.66   1 0.71824-0.82616 0.67249-0.53988 0.17856 0.16115
   5  -1  -8 2521.46  183.15   1 0.55453-0.44659 0.76208-0.89472-0.33424-0.00536
   5  -1  -8 2760.01  349.20   1 0.72281-0.61506-0.63801 0.50540 0.26547-0.60519
  -5  -1   8 2881.27  319.56   1 0.77160-0.87936-0.59482 0.46221 0.22538 0.11433
   5  -1  -8 2848.86  197.72   1-0.04068 0.14874 0.83299-0.96592-0.55178 0.21179
  -5   1   7 6752.64  195.69   1 0.71794-0.83233 0.67346-0.54086 0.17605 0.12119
   5  -1  -7 7117.80  175.71   1 0.55927-0.44488 0.76250-0.89514-0.32525 0.02808
   5   1  -7 7308.83  296.95   1-0.67084 0.78559-0.38749 0.52021-0.63230 0.33499
   5  -1  -7 7042.53  163.17   1 0.59528-0.48079-0.72237 0.58969 0.35185-0.64891
  -5  -1   7 7295.90  522.60   1 0.76810-0.88232-0.59818 0.46557 0.22843 0.06882
   5  -1  -7 6986.60  172.51   1 0.02141 0.09310 0.82699-0.95993-0.56179 0.26429
  -5   1   666730.70  975.31   1 0.71865-0.83950 0.67108-0.53848 0.18216 0.07262
   5  -1  -668167.53  989.19   1 0.56127-0.44042 0.76266-0.89530-0.32141 0.06669
   5   1  -668591.73 1075.35   1-0.65061 0.77177-0.34181 0.47453-0.67812 0.42329
   5  -1  -666558.17  965.99   1 0.44257-0.32164-0.78706 0.65438 0.42971-0.68433
   5  -1  -666518.86  972.20   1 0.09475 0.02617 0.81562-0.94844-0.57077 0.31586
   5   1  -5 3808.51  136.18   1 0.70195-0.57470 0.47419-0.34152 0.53141-0.74368
  -5   1   5 3583.95  235.22   1 0.72098-0.84829 0.66207-0.52946 0.20455 0.00776
   5  -1  -5 3506.48   96.03   1 0.55813-0.43083 0.76241-0.89505-0.32742 0.11516
   5   1  -5 4332.78  267.00   1-0.61974 0.74732-0.27988 0.41260-0.73319 0.52083
   5  -1  -5 3579.69   97.05   1 0.27197-0.14470-0.82606 0.69336 0.49360-0.70590
  -5  -1   5 4497.36  502.54   1 0.74646-0.87361-0.61801 0.48541 0.24667-0.03434
   5   1  -5 4053.55  173.23   1 0.89942-0.77229-0.42873 0.56142 0.08498-0.29726
   5  -1  -5 3675.95  138.68   1 0.17857-0.05116 0.79690-0.92972-0.57710 0.36468
  -5   1   4 2001.95  167.08   1 0.72513-0.85891 0.63601-0.50340 0.26393-0.09407
   5  -1  -4 2037.70   65.41   1 0.54074-0.40688 0.76118-0.89387-0.35804 0.18825
   5   1  -4 2057.86  181.76   1-0.57260 0.70651-0.19797 0.33055-0.79556 0.62574
  -5  -1   4 1982.08  178.27   1-0.66892 0.53493-0.38293 0.25021-0.63710 0.80699
  -5  -1   4 2199.92  254.28   1 0.72542-0.85904-0.63588 0.50327 0.26344-0.09358
   5   1  -4 1835.09  106.33   1 0.87061-0.73703-0.47622 0.60891 0.12344-0.29326
   5  -1  -4 1793.86   97.94   1 0.26901-0.13512 0.76956-0.90238-0.57913 0.40919
  -5   1   4 2079.18  115.46   1-0.09768-0.03623 0.83556-0.70263-0.54063 0.71063
   5   1  -3668100.4 4244.83   1-0.50357 0.64388-0.09074 0.22332-0.85917 0.73180
  -5  -1   3670742.0 4268.29   1 0.69456-0.83464-0.65988 0.52728 0.28656-0.15917
   5   1  -3648644.5 4102.87   1 0.83591-0.69587-0.52398 0.65666 0.16339-0.29076
  -5   1   3683652.6 4233.69   1 0.06963-0.21001 0.82005-0.68712-0.56802 0.69552
   5   1  -2806207.3 5037.47   1-0.40672 0.55332 0.04007 0.09244-0.91267 0.82781
  -5  -1   2804215.8 5039.26   1 0.65043-0.79697-0.69026 0.55765 0.31696-0.23203
   5  -1  -2814267.311053.80   1 0.45276-0.30586 0.68872-0.82147-0.56627 0.48127
  -5   1   2804521.0 4970.04   1 0.21796-0.36481 0.78593-0.65311-0.57862 0.66359
   5   1  -151970.65  533.97   1-0.28271 0.43581 0.18678-0.05418-0.94084 0.89840
  -5  -1   151441.51  499.92   1-0.41602 0.26292 0.02814-0.16067-0.90891 0.95134
  -5  -1   151257.03  529.89   1 0.58819-0.74126-0.72615 0.59347 0.35599-0.31355
   5  -1  -151637.63  527.31   1 0.53889-0.38552 0.63717-0.76992-0.55100 0.50851
  -5   1   150010.50  472.07   1 0.34211-0.49548 0.74168-0.60892-0.57694 0.61943
   5  -1   064594.25  445.12   1 0.71097-0.55152 0.69206-0.82478 0.12471-0.12471
  -5   1   065531.70  451.47   1 0.48847-0.64817 0.75037-0.61768-0.44534 0.44534
   5   1   066020.64  619.24   1-0.14130 0.30087 0.33225-0.19958-0.93254 0.93254
  -5  -1   065184.98  545.55   1 0.50203-0.66153-0.76573 0.63305 0.40199-0.40199
   5  -1   064104.79  615.17   1 0.61737-0.45758 0.58079-0.71350-0.53058 0.53058
   5  -1   130305.49  281.38   1 0.69817-0.53229 0.71373-0.84645 0.05593-0.01346
  -5   1  -131115.51  277.81   1 0.55333-0.71937 0.76196-0.62931-0.33649 0.29404
   5   1   131393.53  423.40   1 0.00019 0.16574 0.46050-0.32784-0.88765 0.93007
   5   1   131106.46  318.28   1 0.62138-0.45545-0.70773 0.84041 0.33613-0.29369
   5  -1   131078.78  427.85   1 0.68712-0.52089 0.52119-0.65391-0.50617 0.54869
   5  -1   2 3239.01  248.71   1 0.69394-0.52163 0.71908-0.85180 0.03671 0.04821
  -5   1  -2 3042.80  115.09   1 0.57438-0.74686 0.76335-0.63071-0.29558 0.21068
   5   1   2 2372.67  160.08   1 0.12893 0.04358 0.56110-0.42847-0.81764 0.90250
  -5  -1  -2 2414.76  159.80   1-0.04050-0.13181 0.42543-0.55810-0.90408 0.81923
  -5  -1  -2 3033.66  114.76   1 0.23241-0.40474-0.83083 0.69813 0.50567-0.59059
   5   1   2 2667.21   92.48   1 0.54623-0.37387-0.74681 0.87949 0.37933-0.29445
  -5   1  -2 2894.81  159.87   1 0.57779-0.75045 0.61051-0.47780-0.54168 0.45664
   5  -1   3 4061.78  221.60   1 0.69351-0.51477 0.71959-0.85231 0.03482 0.09255
  -5   1  -3 4110.59  127.48   1 0.58170-0.76064 0.76346-0.63082-0.28061 0.15326
   5   1   3 3868.75  167.98   1 0.23762-0.05865 0.63427-0.50169-0.73568 0.86305
  -5  -1  -3 3511.75  148.44   1 0.05490-0.23388 0.50463-0.63726-0.86158 0.73429
   5   1   3 4009.59   98.72   1 0.46355-0.28477-0.78005 0.91272 0.42027-0.29296
  -5   1  -3 3511.06  181.17   1 0.62114-0.80023 0.57781-0.44510-0.52943 0.40188
   5   1   3 3820.07  127.90   1-0.04122 0.22039 0.83303-0.70009-0.55168 0.67918
   5  -1   432953.47  417.49   1 0.69492-0.50975 0.71790-0.85062 0.04105 0.12879
  -5   1  -435131.67  376.42   1 0.58295-0.76834 0.76346-0.63081-0.27801 0.10820
  -5  -1  -432165.17  397.41   1 0.12906-0.31449 0.56119-0.69382-0.81755 0.64784
   5   1   433678.25  310.61   1 0.37679-0.19160-0.80595 0.93865 0.45657-0.28672
  -5   1  -432594.50  409.14   1 0.65257-0.83809 0.55197-0.41925-0.51911 0.34904
   5   1   433580.55  325.06   1 0.17555 0.01018 0.79768-0.66486-0.57695 0.74689
  -5   1  -539738.11  640.97   1 0.58091-0.77276 0.76346-0.63082-0.28223 0.06997
   5   1   543285.44  637.50   1 0.28887-0.09724-0.82357 0.95627 0.48813-0.27583
   5  -1   542645.35  742.01   1 0.87939-0.68735 0.27855-0.41124-0.38610 0.59868
  -5   1  -538053.53  641.85   1 0.67466-0.86661 0.53259-0.39988-0.51104 0.29845
   5   1   541841.13  635.14   1 0.39762-0.20552 0.71683-0.58408-0.57274 0.78524
   5   1   619611.58  315.61   1 0.20523-0.00717-0.83325 0.96595 0.51339-0.25862
   5  -1   619804.83  452.68   1 0.91032-0.71296 0.22069-0.35340-0.35015 0.60562
   5   1   619597.04  352.56   1 0.59880-0.40042 0.59507-0.46236-0.53602 0.79112
   5  -1   7  344.22  116.39   1 0.70314-0.49868 0.70649-0.83921 0.08034 0.21688
   5   1   7  298.02  106.65   1 0.49783-0.29291 0.75279-0.62010-0.43064 0.72778
   5  -1   7  307.17  117.46   1 0.93416-0.73059 0.16361-0.29632-0.31711 0.61516
  -5  -1  -7   87.25   38.62   1-0.12893-0.07608 0.83578-0.96871-0.53371 0.23621
   5  -1   869827.43 1013.49   1 0.70622-0.49534 0.70133-0.83405 0.09680 0.24289
   5   1   869857.07 1017.80   1 0.53487-0.32348 0.76032-0.62763-0.36853 0.70811
   5  -1   873492.25 1072.60   1 0.95273-0.74294 0.10805-0.24076-0.28392 0.62455
   5   1   869713.02  903.12   1 0.87111-0.65975 0.29308-0.16039-0.39402 0.73416
  -5  -1  -870277.63  886.62   1-0.06580-0.14568 0.83447-0.96741-0.54710 0.20710
   5  -1   913119.91  450.06   1 0.70925-0.49193 0.69564-0.82836 0.11417 0.26798
   5  -1   914146.99  487.77   1 0.96656-0.75054 0.05399-0.18670-0.25068 0.63389
   5   1   913695.45  388.85   1 0.94164-0.72563 0.14281-0.01010-0.30479 0.68800
  -5  -1  -913116.88  357.25   1-0.01629-0.20164 0.83103-0.96397-0.55598 0.17348
   5  -1  10  834.96  157.74   1 0.71215-0.48840 0.68945-0.82217 0.13223 0.29238
   5   1  10  456.61   61.11   1 0.97487-0.75111 0.00287 0.12971-0.22274 0.64730
   5  -1  10  590.12  122.71   1 0.97512-0.75137 0.00113-0.13372-0.22163 0.64618
  -5  -1 -10  282.73   40.42   1 0.01929-0.24370 0.82725-0.96019-0.56148 0.13649
   5  -1  11 7667.43  511.16   1 0.71463-0.48393 0.68314-0.81575 0.15033 0.31678
   5   1  11 7564.74  303.40   1 0.98254-0.75236-0.12168 0.25428-0.14068 0.60769
   5  -1  11 7089.74  372.29   1 0.98079-0.75060-0.04994-0.08265-0.18854 0.65555
  -5  -1 -11 6614.23  258.59   1 0.04146-0.27233 0.82435-0.95729-0.56454 0.09705
   5  -1  12126381.313552.79   1 0.71713-0.47997 0.67603-0.80863 0.16938 0.34018
   5   1  12123662.1 2397.10   1 0.63209-0.39506 0.75730-0.62466-0.16415 0.67358
   5   1  12122594.6 2242.82   1 0.97063-0.73384-0.23198 0.36461-0.06365 0.57316
   5  -1  12137384.214723.07   1 0.98278-0.74617-0.09978-0.03281-0.15547 0.66493
  -5  -1 -12116610.2 2122.82   1 0.05091-0.28825 0.82299-0.95592-0.56576 0.05577
   5  -1  13 9678.01  798.87   1 0.71938-0.47576 0.66845-0.80106 0.18879 0.36324
   5   1  13 8266.60  480.17   1 0.64793-0.40445 0.75202-0.61937-0.12101 0.67289
   5   1  13 7663.21  282.82   1 0.94341-0.70017-0.33147 0.46410 0.00942 0.54254
   5  -1  13 8360.03  397.04   1 0.98131-0.73827-0.14846 0.01587-0.12238 0.67430
   5  -1  14  371.77  155.16   1 0.72135-0.47126 0.66043-0.79303 0.20850 0.38599
   5   1  14   68.23  116.49   1 0.66218-0.41272 0.74507-0.61235-0.07983 0.67429
   5   1  14  122.27   53.04   1 0.90367-0.65395-0.42090 0.55359 0.07875 0.51563
   5  -1  14   50.14  119.90   1 0.97657-0.72688-0.19569 0.06306-0.08942 0.68385
   5  -1  15 2560.52  419.60   1 0.72301-0.46647 0.65195-0.78455 0.22847 0.40849
   5   1  15 2563.77  371.77   1 0.67399-0.41810 0.73760-0.60489-0.04078 0.67771
   5  -1  15 2174.03  511.75   1 0.96856-0.71241-0.24232 0.10969-0.05623 0.69312
   5  -1  16  370.18  146.08   1 0.72435-0.46134 0.64301-0.77562 0.24866 0.43077
   5   1  16  875.64  253.52   1 0.68421-0.42188 0.72927-0.59655-0.00334 0.68273
   5  -1  16  491.34  152.77   1 0.95733-0.69473-0.28807 0.15544-0.02291 0.70226
   5  -1  17  815.76  272.97   1 0.72535-0.45588 0.63361-0.76621 0.26905 0.45285
   5   1  17  429.66  209.07   1 0.69303-0.42428 0.72016-0.58744 0.03272 0.68912
   5  -1  17  146.10   86.54   1 0.94285-0.67380-0.33302 0.20039 0.01059 0.71121
   5  -1  18  837.47  279.19   1 0.72599-0.45006 0.62373-0.75634 0.28961 0.47474
   5   1  18  827.45  287.95   1 0.70061-0.42543 0.71032-0.57760 0.06762 0.69668
   5  -1  18  591.65  185.08   1 0.92504-0.64953-0.37725 0.24463 0.04437 0.71990
   5  -1  19 1355.25  354.00   1 0.72626-0.44386 0.61337-0.74597 0.31034 0.49648
   5   1  19  800.75  244.64   1 0.70707-0.42546 0.69981-0.56709 0.10152 0.70525
   5  -1  20 1111.04  473.60   1 0.72612-0.43727 0.60251-0.73511 0.33123 0.51806
   5   1  20 1735.82  379.51   1 0.71250-0.42446 0.68864-0.55592 0.13455 0.71468
  -5   3  19  503.35  210.11   1 0.72148-0.75832 0.65983-0.26202 0.20994 0.59689
   5   3 -19 1425.29  341.81   1-0.64289 0.68065-0.32558 0.72373-0.69331-0.11366
  -5   3  18  337.72  175.52   1 0.71810-0.76140 0.67295-0.27514 0.17738 0.58698
   5   3 -18  390.63  243.76   1-0.64269 0.68686-0.32517 0.72332-0.69368-0.07081
  -5  -3  18   41.27  103.77   1 0.77475-0.81785-0.59177 0.19395 0.22262 0.54175
  -5   3  17  344.60  147.03   1 0.71369-0.76346 0.68555-0.28774 0.14369 0.57820
   5   3 -17 -152.38  223.90   1-0.64165 0.69224-0.32303 0.72118-0.69564-0.02638
  -5  -3  17  487.37  198.38   1 0.78999-0.83956-0.57643 0.17861 0.20885 0.51305
  -5   3  16  401.33  139.41   1 0.70838-0.76497 0.69734-0.29919 0.10904 0.57034
   5   3 -16  358.96  227.59   1-0.63966 0.69667-0.31897 0.71711-0.69934 0.01978
  -5  -3  16  197.33  134.59   1 0.80377-0.85980-0.56176 0.16393 0.19586 0.48358
  -5   3  15 3306.71  665.17   1 0.70155-0.76457 0.70894-0.31079 0.07227 0.56465
   5   3 -15 3844.34  413.35   1-0.63659 0.70001-0.31275 0.71089-0.70493 0.06784
  -5  -3  15 3648.74  392.40   1 0.81623-0.87883-0.54770 0.14964 0.18379 0.45304
  -5   3  14 1131.57  307.82   1 0.69318-0.76263 0.71998-0.32183 0.03338 0.56108
   5   3 -14 1816.18  323.64   1-0.63225 0.70209-0.30409 0.70224-0.71258 0.11796
  -5  -3  14 1221.49  340.89   1 0.82725-0.89631-0.53466 0.13661 0.17254 0.42184
  -5   3  13  262.89   82.88   1 0.68296-0.75883 0.73040-0.33225-0.00814 0.56015
   5   3 -13  207.92  231.48   1-0.62642 0.70267-0.29267 0.69082-0.72244 0.17030
  -5  -3  13  596.84  217.27   1 0.83697-0.91248-0.52263 0.12457 0.16225 0.38968
  -5   3  12 7373.19  448.51   1 0.67042-0.75272 0.74008-0.34193-0.05302 0.56257
   5   3 -12 8186.35  432.46   1-0.61880 0.70146-0.27810 0.67625-0.73467 0.22500
  -5  -3  12 7775.81  375.12   1 0.84540-0.92736-0.51173 0.11367 0.15301 0.35646
  -5   3  11 6587.04  467.43   1 0.65489-0.74362 0.74877-0.35062-0.10219 0.56927
   5   3 -11 8267.62  495.73   1-0.60901 0.69809-0.25991 0.65806-0.74936 0.28216
  -5  -3  11 7093.09  406.25   1 0.85256-0.94097-0.50212 0.10407 0.14493 0.32208
   5  -3 -11 7427.76  212.69   1 0.97806-0.88923-0.02126-0.37652-0.20722-0.25978
  -5   3  10 3810.84  581.06   1 0.63452-0.72956 0.75662-0.35870-0.15777 0.58229
   5   3 -10 3173.50  491.12   1-0.59610 0.69167-0.23823 0.63598-0.76674 0.34219
   5  -3 -10 2926.13  342.23   1 0.44734-0.35213-0.78551 0.38748 0.42759-0.85197
  -5  -3  10 5618.29  362.48   1 0.85842-0.95328-0.49399 0.09593 0.13814 0.28642
   5  -3 -10 3915.26  167.41   1 0.95880-0.86097 0.08627-0.48440-0.27064-0.15514
  -5   3   9  114.50   93.23   1 0.60946-0.71095 0.76175-0.36383-0.21973 0.60180
   5   3  -9  255.34  212.89   1-0.58046 0.68243-0.21118 0.60894-0.78641 0.40432
   5  -3  -9  128.51   44.31   1 0.21120-0.10967-0.83277 0.43467 0.51173-0.89388
   5  -3  -9  199.35   79.70   1 0.94192-0.83788 0.14199-0.54011-0.30431-0.07889
  -5   3   8 2730.80  183.78   1 0.57658-0.68452 0.76341-0.36548-0.29112 0.63074
   5  -3  -8 2145.72  147.05   1-0.06681 0.17536 0.40198-0.79999-0.91320 0.57380
  -5  -3   8 3197.41  306.00   1 0.86609-0.97386-0.48295 0.08489 0.12898 0.21066
   5  -3  -8 2886.11  177.23   1 0.93012-0.81985 0.17417-0.57230-0.32330-0.01732
  -5   3   8 1827.45  294.83   1-0.01135-0.09670 0.83057-0.43176-0.55679 0.89678
  -5   3   7 2092.93  144.02   1 0.53064-0.64512 0.75964-0.36157-0.37597 0.67310
   5  -3  -7 1842.62  129.89   1-0.14667 0.26076 0.32852-0.72631-0.93303 0.63597
  -5  -3   7 1577.21  173.12   1 0.86772-0.98195-0.48054 0.08248 0.12699 0.17020
   5  -3  -7 1917.43  121.75   1 0.92282-0.80633 0.19224-0.59037-0.33382 0.03577
  -5   3   7 1667.46  132.11   1 0.15832-0.27277 0.80199-0.40353-0.57596 0.87335
  -5   3   6  368.12   78.88   1 0.46941-0.59035 0.74486-0.34680-0.47415 0.72884
   5  -3  -6  106.45   33.31   1-0.24207 0.36265 0.23112-0.62892-0.94232 0.68770
   5   3  -6  625.97  339.94   1-0.50680 0.62793-0.09545 0.49321-0.85676 0.60202
  -5  -3   6  584.07  168.01   1 0.86769-0.98837-0.48058 0.08253 0.12703 0.12770
   5  -3  -6  873.16  145.61   1 0.91922-0.79651 0.20073-0.59885-0.33871 0.08324
  -5   3   6  381.77   90.47   1 0.29708-0.41801 0.75950-0.36103-0.57870 0.83361
  -5   3   5  649.28   83.87   1 0.38206-0.50964 0.71259-0.31486-0.58841 0.80070
   5  -3  -5  948.93  106.29   1-0.35172 0.47883 0.10799-0.50556-0.92985 0.71772
   5   3  -5  730.12  286.96   1-0.47022 0.59732-0.04427 0.44184-0.88143 0.66930
  -5  -3   5 1044.00  157.09   1 0.86576-0.99289-0.48343 0.08537 0.12938 0.08289
   5  -3  -5  428.76  128.08   1 0.91859-0.78966 0.20219-0.60031-0.33956 0.12666
  -5   3   5  619.75   96.19   1 0.40784-0.53538 0.71189-0.31362-0.57172 0.78422
  -5   3   4 2080.19  121.90   1 0.26461-0.39862 0.65074-0.25300-0.71169 0.88152
   5   3  -4 2401.17  326.94   1-0.42639 0.55999 0.01468 0.38288-0.90441 0.73471
   5  -3  -4 2102.58  131.69   1-0.46383 0.59744-0.03547-0.36209-0.88520 0.71550
  -5  -3   4 2518.93  211.86   1 0.86160-0.99518-0.48947 0.09141 0.13438 0.03543
   5  -3  -4 2385.55  179.41   1 0.92028-0.78513 0.19826-0.59638-0.33729 0.16698
  -5   3   3 6618.61  231.67   1 0.11187-0.25211 0.54852-0.15065-0.82861 0.95589
   5   3  -3 7929.59  449.20   1-0.37468 0.51478 0.08017 0.31739-0.92368 0.79640
   5  -3  -3 6655.15  225.46   1-0.56547 0.70578-0.18620-0.21155-0.80346 0.67610
  -5  -3   3 7430.73  304.44   1 0.85472-0.99476-0.49914 0.10108 0.14244-0.01507
   5  -3  -3 6410.13  274.90   1 0.92373-0.78236 0.19004-0.58817-0.33254 0.20481
  -5   3   2  135.90   89.50   1-0.06155-0.08526 0.40673-0.00872-0.91147 0.99632
   5   3  -2  501.32  222.69   1-0.31445 0.46104 0.15088 0.24691-0.93720 0.85233
   5  -3  -2  416.67   96.36   1-0.64194 0.78876-0.32363-0.07451-0.69510 0.61015
  -5  -3   2  380.10  104.72   1 0.84448-0.99096-0.51295 0.11489 0.15404-0.06913
   5  -3  -2  384.51  188.15   1 0.92848-0.78089 0.17834-0.57647-0.32574 0.24058
  -5   3   127758.67  453.72   1-0.23198 0.07888 0.24185 0.15594-0.94217 0.98461
   5   3  -127015.82  558.61   1-0.24747 0.40056 0.22533 0.17246-0.94232 0.89989
  -5  -3   129719.10  546.18   1 0.82991-0.98285-0.53143 0.13337 0.16976-0.12730
   5  -3  -127138.48  523.37   1 0.93411-0.78030 0.16375-0.56188-0.31719 0.27461
  -5   3   0 8331.58  194.09   1 0.71375-0.87331 0.51714-0.11915 0.47235-0.47235
   5   3   0 8549.20  310.29   1-0.17457 0.33417 0.30095 0.09684-0.93752 0.93752
  -5   3   0 9015.34  251.30   1-0.37438 0.21479 0.08052 0.31704-0.92376 0.92376
  -5  -3   0 7745.13  497.66   1 0.80968-0.96907-0.55515 0.15710 0.19028-0.19028
   5  -3   0 8383.56  309.52   1 0.94028-0.78025 0.14673-0.54485-0.30713 0.30713
  -5   3  -138221.72  992.89   1 0.72451-0.89059 0.57834-0.18053 0.37496-0.41742
   5   3   142515.64 1167.00   1-0.09680 0.26275 0.37451 0.02348-0.92215 0.96457
  -5   3  -139100.05 1030.31   1-0.48084 0.31498-0.05817 0.45592-0.87487 0.83241
  -5  -3  -140466.82 1083.25   1 0.78165-0.94759-0.58494 0.18711 0.21646-0.25893
   5  -3   139703.40 1101.74   1 0.94670-0.78045 0.12764-0.52577-0.29573 0.33831
  -5   3  -245833.82 1181.44   1 0.72604-0.89858 0.62261-0.22480 0.29190-0.37683
   5   3   250619.44 1365.46   1-0.01871 0.19104 0.44439-0.04638-0.89563 0.98048
  -5   3  -248748.85 1267.94   1-0.55481 0.38256-0.16894 0.56669-0.81463 0.72972
  -5  -3  -250481.83 1316.53   1 0.74339-0.91580-0.62070 0.22288 0.24917-0.33410
   5  -3   251122.95 1385.89   1 0.95310-0.78063 0.10679-0.50492-0.28315 0.36831
   5   3   311394.45  417.97   1 0.05903 0.11993 0.50791-0.11004-0.85937 0.98666
  -5   3  -311019.74  373.44   1-0.60567 0.42677-0.25384 0.65198-0.75413 0.62671
  -5  -3  -311865.76  370.82   1 0.69068-0.86955-0.66273 0.26491 0.28936-0.41675
   5   3   310397.23  339.72   1 0.98176-0.80298-0.14094 0.53873-0.12755 0.25491
   5  -3   312244.72  467.59   1 0.95928-0.78059 0.08443-0.48255-0.26951 0.39724
   5   3   436504.87 1030.47   1 0.13294 0.05249 0.56401-0.16614-0.81499 0.98470
  -5   3  -436065.16  984.50   1-0.63912 0.45381-0.31787 0.71601-0.70033 0.53044
  -5  -3  -436545.89  960.72   1 0.61747-0.80268-0.71001 0.31197 0.33854-0.50829
   5   3   433433.79  885.73   1 0.98263-0.79742-0.11817 0.51595-0.14306 0.31288
   5  -3   435383.60 1020.05   1 0.96505-0.78014 0.06075-0.45887-0.25489 0.42520
   5   3   5  229.72  140.66   1 0.20213-0.01024 0.61196-0.21409-0.76461 0.97675
  -5   3  -5  254.86  131.95   1-0.66154 0.46981-0.36585 0.76400-0.65460 0.44223
  -5  -3  -5  285.46   77.90   1 0.51490-0.70655-0.76051 0.36247 0.39558-0.60777
   5   3   5  306.65   77.14   1 0.98249-0.79086-0.08247 0.48026-0.16704 0.37932
   5  -3   5  191.55  144.86   1 0.96928-0.77765 0.03538-0.43317-0.24336 0.45564
   5   3   6  600.98  138.60   1 0.26643-0.06818 0.65181-0.25408-0.71003 0.96477
  -5   3  -6  173.32  144.53   1-0.67667 0.47852-0.40175 0.79989-0.61701 0.36217
  -5  -3  -6  360.82   65.92   1 0.36961-0.56767-0.80769 0.40959 0.45935-0.71412
   5   3   6  162.98   43.50   1 0.97874-0.78068-0.02738 0.42517-0.20325 0.45799
   5  -3   6  404.33  200.94   1 0.97382-0.77576 0.00968-0.40746-0.22709 0.48182
   5   3   7 1247.03  287.10   1 0.32399-0.11932 0.68412-0.28639-0.65345 0.95065
  -5   3  -7  584.29  184.38   1-0.68696 0.48239-0.42856 0.82670-0.58687 0.28956
   5  -3   7  820.75  202.43   1 0.97754-0.77306-0.01689-0.38089-0.21005 0.50724
   5   3   7  920.30  155.46   1 0.96544-0.76187 0.05903 0.33909-0.25382 0.55187
   5   3   7 1003.39  171.39   1-0.15239 0.35741 0.83537-0.43656-0.52813 0.82562
   5  -3   8  496.63  208.48   1 0.69364-0.48238 0.44893-0.84692 0.56330-0.22366
   5   3   8  294.53  157.20   1 0.37558-0.16449 0.70964-0.31190-0.59610 0.93576
   5  -3   8  289.63  211.02   1 0.98033-0.76943-0.04421-0.35357-0.19229 0.53194
   5   3   8  253.02   75.71   1 0.91160-0.70180 0.21790 0.18021-0.34856 0.68919
   5   3   8  125.58   47.36   1 0.18255 0.02911 0.79586-0.39739-0.57730 0.91718
   5  -3   9 8428.34  384.00   1 0.69856-0.48083 0.46353-0.86152 0.54510-0.16301
   5   3   9 8046.67  378.85   1 0.42250-0.20465 0.72839-0.33033-0.53937 0.92140
   5  -3   9 9976.65  538.51   1 0.98211-0.76478-0.07220-0.32558-0.17386 0.55596
   5  -3  10 3365.17  221.49   1 0.70188-0.47770 0.47397-0.87196 0.53169-0.10714
   5   3  10 3689.48  264.67   1 0.46317-0.23886 0.74290-0.34484-0.48327 0.90775
   5  -3  10 4336.68  375.79   1 0.98279-0.75903-0.10077-0.29700-0.15480 0.57935
   5  -3  1114848.73  541.67   1 0.70406-0.47341 0.48111-0.87910 0.52232-0.05532
   5   3  1115238.06  552.06   1 0.49914-0.26837 0.75311-0.35505-0.42856 0.89549
   5  -3  1116039.64  603.20   1 0.98228-0.75209-0.12985-0.26792-0.13512 0.60213
   5  -3  12 7112.78  379.54   1 0.70538-0.46826 0.48557-0.88355 0.51638-0.00693
   5   3  12 6364.20  343.58   1 0.53092-0.29370 0.75969-0.36162-0.37547 0.88485
   5  -3  12 6408.11  378.14   1 0.98051-0.74390-0.15939-0.23839-0.11485 0.62432
   5  -3  13 3639.38  360.68   1 0.70603-0.46245 0.48781-0.88580 0.51337 0.03853
   5   3  13 3051.42  320.22   1 0.56003-0.31655 0.76256-0.36464-0.32380 0.87568
   5  -3  13 3687.52  334.25   1 0.97744-0.73420-0.18909-0.20878-0.09405 0.64602
   5  -3  14 3692.35  297.29   1 0.70614-0.45610 0.48819-0.88618 0.51286 0.08150
   5   3  14 2868.11  290.92   1 0.58480-0.33487 0.76344-0.36552-0.27414 0.86847
   5  -3  14 3319.24  328.00   1 0.97293-0.72324-0.21934-0.17854-0.07268 0.66711
   5  -3  15  226.78  129.67   1 0.70579-0.44929 0.48698-0.88497 0.51449 0.12232
   5   3  15  678.44  234.52   1 0.60668-0.35029 0.76209-0.36417-0.22615 0.86294
   5  -3  15  503.72  220.28   1 0.96693-0.71079-0.24990-0.14798-0.05076 0.68765
   5  -3  16 4588.63  542.18   1 0.70503-0.44206 0.48437-0.88236 0.51799 0.16128
   5   3  16 4848.33  612.40   1 0.62599-0.36315 0.75882-0.36090-0.17975 0.85899
   5  -3  16 4305.53  506.59   1 0.95936-0.69676-0.28073-0.11715-0.02831 0.70766
   5  -3  17  239.06  149.29   1 0.70388-0.43446 0.48052-0.87851 0.52310 0.19862
   5   3  17  483.33  185.19   1 0.64302-0.37372 0.75388-0.35596-0.13482 0.85651
   5  -3  17  375.38  208.89   1 0.95013-0.68107-0.31180-0.08608-0.00532 0.72713
   5  -3  18 2877.24  479.55   1 0.70237-0.42649 0.47556-0.87354 0.52962 0.23455
   5   3  18 1860.83  587.59   1 0.65864-0.38346 0.74694-0.34879-0.09084 0.85515
   5  -3  18 2801.38  478.25   1 0.93912-0.66361-0.34309-0.05479 0.01820 0.74606
   5   5 -15   92.95  185.98   1-0.52323 0.58685-0.11988 0.78281-0.84371 0.20688
  -5  -5  15  242.79  145.59   1 0.81928-0.88188-0.54415-0.11926 0.18072 0.45612
   5   5 -14  -32.02  191.81   1-0.51452 0.58453-0.10685 0.76978-0.85078 0.25641
  -5  -5  14  612.26  241.85   1 0.82795-0.89701-0.53382-0.12960 0.17181 0.42257
   5   5 -13  238.37  216.40   1-0.50399 0.58039-0.09134 0.75427-0.85886 0.30694
   5   5 -12  916.47  313.76   1-0.49142 0.57421-0.07317 0.73610-0.86784 0.35838
  -5  -5  12  510.93  221.46   1 0.84207-0.92403-0.51609-0.14733 0.15670 0.35277
   5   5 -11 1211.00  328.91   1-0.47658 0.56470-0.05315 0.71576-0.87751 0.41082
  -5  -5  11  559.41  225.77   1 0.84754-0.93595-0.50890-0.15452 0.15062 0.31639
   5   5 -10  617.19  342.93   1-0.45914 0.55376-0.02904 0.69166-0.88788 0.46362
  -5  -5  10  445.02  244.02   1 0.85194-0.94681-0.50296-0.16046 0.14564 0.27892
   5   5  -9  489.19  377.40   1-0.43889 0.54000-0.00177 0.66439-0.89853 0.51670
  -5  -5   9  352.05  148.16   1 0.85525-0.95657-0.49841-0.16501 0.14183 0.24027
   5   5  -8 2907.72  314.98   1-0.41553 0.52314 0.02878 0.63383-0.90912 0.56971
  -5  -5   8 3950.44  388.15   1 0.85743-0.96520-0.49538-0.16804 0.13930 0.20035
  -5   5   7 1121.14  137.81   1 0.41533-0.52981 0.72554-0.06210-0.54869 0.84583
   5   5  -7  845.33  280.59   1-0.38881 0.50292 0.06267 0.59994-0.91918 0.62219
  -5  -5   7  760.37  244.88   1 0.85840-0.97262-0.49401-0.16941 0.13816 0.15903
   5  -5  -7  625.40  158.90   1 0.97570-0.86152-0.20189-0.46125-0.08505-0.21216
  -5   5   6 2317.69  200.87   1 0.34775-0.46891 0.69630-0.03341-0.62786 0.88261
   5   5  -6 3640.12  430.72   1-0.35849 0.47910 0.09985 0.56275-0.92817 0.67361
  -5  -5   6 4208.15  409.01   1 0.85807-0.97875-0.49447-0.16894 0.13854 0.11618
   5  -5  -6 3189.77  259.62   1 0.97936-0.85841-0.17201-0.49095-0.10610-0.14862
  -5   5   5 5283.73  372.08   1 0.27298-0.40057 0.65568 0.00720-0.70395 0.91623
   5   5  -5 5885.29  514.01   1-0.32440 0.45151 0.14020 0.52241-0.93546 0.72333
  -5  -5   5 6451.99  482.54   1 0.85630-0.98343-0.49695-0.16647 0.14061 0.07166
   5  -5  -5 5942.25  420.11   1 0.98118-0.85380-0.15044-0.51253-0.12102-0.09124
  -5   5   4  416.35  116.27   1 0.18899-0.32277 0.60321 0.05990-0.77486 0.94457
   5   5  -4  467.91  221.03   1-0.28572 0.41931 0.18343 0.47956-0.94059 0.77084
  -5  -5   4  400.49  161.81   1 0.85291-0.98650-0.50163-0.16179 0.14452 0.02529
   5  -5  -4  487.72  153.27   1 0.98207-0.84827-0.13478-0.52819-0.13176-0.03806
  -5   5   3  243.84  109.39   1 0.10089-0.24114 0.54029 0.12282-0.83540 0.96268
   5   5  -3  465.71  293.75   1-0.24394 0.38404 0.22911 0.43387-0.94233 0.81502
  -5  -5   3  243.25  180.29   1 0.84765-0.98769-0.50874-0.15468 0.15049-0.02312
   5  -5  -3   51.66   83.94   1 0.98248-0.84225-0.12402-0.53895-0.13909 0.01172
  -5   5   2 7248.12  324.58   1 0.00970-0.15652 0.46848 0.19484-0.88341 0.96826
   5   5  -2 5377.35  368.06   1-0.19854 0.34514 0.27667 0.38632-0.94022 0.85535
  -5  -5   2 7159.68  377.22   1 0.84019-0.98668-0.51851-0.14490 0.15875-0.07384
   5  -5  -2 6251.49  322.22   1 0.98264-0.83599-0.11738-0.54558-0.14359 0.05868
  -5   5   1 1337.04  299.78   1-0.07872-0.07446 0.39117 0.27216-0.91694 0.95936
   5   5  -1 2054.44  507.61   1-0.14988 0.30298 0.32538 0.33761-0.93362 0.89118
  -5  -5   1 1157.69  284.67   1 0.83009-0.98303-0.53120-0.13221 0.16957-0.12711
   5  -5  -1 1814.84  442.72   1 0.98270-0.82962-0.11428-0.54868-0.14569 0.10323
   5   5   0 3914.29  343.34   1-0.09711 0.25668 0.37422 0.28911-0.92223 0.92223
  -5   5   0 4199.45  269.96   1-0.16435 0.00475 0.31114 0.35185-0.93604 0.93604
  -5  -5   0 3465.27  264.13   1 0.81676-0.97615-0.54709-0.11633 0.18326-0.18326
   5  -5   0 3372.15  286.36   1 0.98270-0.82320-0.11424-0.54872-0.14571 0.14571
   5   5   1 1140.65  340.81   1-0.04370 0.20965 0.42261 0.24072-0.90525 0.94767
  -5   5  -1   65.63  104.88   1-0.24014 0.07404 0.23318 0.42981-0.94231 0.89987
  -5  -5  -1  914.19  234.34   1 0.79938-0.96533-0.56652-0.09651 0.20006-0.24253
   5  -5   1  474.67  219.29   1 0.98265-0.81672-0.11688-0.54608-0.14393 0.18638
   5   5   2 4170.56  335.28   1 0.01097 0.16134 0.46955 0.19378-0.88283 0.96768
  -5   5  -2 3820.88  253.56   1-0.30706 0.13445 0.15934 0.50365-0.93825 0.85337
  -5  -5  -2 3667.57  363.06   1 0.77690-0.94931-0.58966-0.07337 0.22071-0.30564
   5  -5   2 4260.84  339.58   1 0.98254-0.81018-0.12189-0.54108-0.14053 0.22544
   5   5   3  299.83  188.99   1 0.06680 0.11217 0.51404 0.14907-0.85515 0.98244
  -5   5  -3  354.71  196.40   1-0.36586 0.18677 0.09093 0.57167-0.92621 0.79893
  -5  -5  -3  103.10   65.68   1 0.74782-0.92669-0.61681-0.04622 0.24555-0.37295
   5  -5   3  629.28  271.11   1 0.98231-0.80353-0.12900-0.53397-0.13570 0.26307
   5   5   4 1643.85  281.84   1 0.12156 0.06387 0.55570 0.10742-0.82244 0.99215
  -5   5  -4 1393.95  216.43   1-0.41461 0.22902 0.02996 0.63264-0.90950 0.73979
  -5  -5  -4 1712.60  242.98   1 0.71004-0.89538-0.64815-0.01488 0.27517-0.44504
   5  -5   4 1123.18  327.56   1 0.98192-0.79671-0.13799-0.52498-0.12957 0.29939
   5   5   5 1648.23  262.76   1 0.17514 0.01674 0.59380 0.06931-0.78531 0.99745
  -5   5  -5  832.71  250.21   1-0.45530 0.26321-0.02381 0.68643-0.89001 0.67788
  -5  -5  -5 1206.74  303.15   1 0.66052-0.85232-0.68369 0.02065 0.31026-0.52259
   5  -5   5  945.79  293.48   1 0.98130-0.78966-0.14866-0.51430-0.12224 0.33452
   5   5   6  885.80  286.68   1 0.22689-0.02854 0.62799 0.03512-0.74440 0.99897
  -5   5  -6  516.22  268.10   1-0.48927 0.29145-0.07011 0.73304-0.86930 0.61457
  -5  -5  -6  218.68   63.91   1 0.59439-0.79247-0.72285 0.05946 0.35237-0.60700
   5  -5   6  577.52  195.44   1 0.98038-0.78233-0.16086-0.50210-0.11383 0.36857
   5   5   7  678.82  250.62   1 0.27702-0.07235 0.65804 0.00484-0.70016 0.99736
  -5   5  -7  858.44  283.49   1-0.51681 0.31260-0.11026 0.77318-0.84896 0.55178
   5  -5   7  357.60  160.64   1 0.97912-0.77460-0.17447-0.48866-0.10427 0.40149
   5   5   8 3948.17  326.81   1 0.32370-0.11261 0.68397-0.02108-0.65375 0.99341
  -5   5  -8 3177.29  265.60   1-0.53929 0.32869-0.14445 0.80738-0.82963 0.48999
   5  -5   8 2916.73  266.40   1 0.97742-0.76644-0.18928-0.47386-0.09392 0.43360
   5   5   9  389.78  172.38   1 0.36739-0.14988 0.70583-0.04294-0.60565 0.98777
  -5   5  -9  206.18  230.45   1-0.55755 0.34056-0.17333 0.83626-0.81184 0.42974
   5  -5   9 1295.83  237.89   1 0.97521-0.75778-0.20522-0.45791-0.08269 0.46483
   5   5  10 1042.60  177.97   1 0.40928-0.18497 0.72308-0.05964-0.55645 0.98093
  -5   5 -10 1491.81  273.66   1-0.57232 0.34894-0.19751 0.86043-0.79588 0.37133
   5  -5  10 1669.97  272.21   1 0.97243-0.74855-0.22222-0.44092-0.07063 0.49523
   5   5  11  158.40  127.36   1 0.44670-0.21593 0.73738-0.07394-0.50667 0.97360
  -5   5 -11  516.86  215.74   1-0.58419 0.35442-0.21753 0.88046-0.78191 0.31490
   5   5  12  441.48  229.78   1 0.48106-0.24383 0.74832-0.08488-0.45671 0.96609
  -5   5 -12  420.82  225.81   1-0.59365 0.35749-0.23392 0.89684-0.76996 0.26050
   5  -5  12  150.39  155.34   1 0.96486-0.72807-0.25900-0.40414-0.04417 0.55368
   5   5  13  433.51  190.78   1 0.51246-0.26878 0.75617-0.09273-0.40690 0.95872
  -5   5 -13  349.82  211.72   1-0.60109 0.35854-0.24709 0.91002-0.76001 0.20809
  -6   0  21  577.29  270.85   1 0.71032-0.76608 0.50341-0.50341 0.49194 0.39960
  -6   0  2015166.68 1565.67   1 0.71263-0.77486 0.51250-0.51250 0.47905 0.37004
  -6   0  19  150.41  136.37   1 0.71459-0.78328 0.52074-0.52074 0.46709 0.33954
  -6   0  1826987.04  666.14   1 0.71623-0.79138 0.52807-0.52807 0.45622 0.30796
  -6   0  1827609.83  505.40   1 0.44291-0.51859-0.78695 0.78695 0.42956 0.33430
  -6   0  17  609.97  249.80   1 0.71756-0.79918 0.53443-0.53443 0.44662 0.27510
  -6   0  17  359.20  121.17   1 0.46727-0.54938-0.77875 0.77875 0.41856 0.30286
  -6   0  16 3358.41  277.84   1 0.71861-0.80668 0.53971-0.53971 0.43852 0.24075
  -6   0  16 3469.39  481.55   1 0.48786-0.57640-0.77123 0.77123 0.40888 0.27011
  -6   0  15  346.68  187.42   1 0.71937-0.81391 0.54376-0.54376 0.43222 0.20460
  -6   0  15   65.40   44.00   1 0.50475-0.59971-0.76465 0.76465 0.40066 0.23589
  -6   0  14  416.64  169.90   1 0.71985-0.82085 0.54640-0.54640 0.42808 0.16627
  -6   0  14  167.04   75.81   1 0.51787-0.61926-0.75927 0.75927 0.39409 0.20003
  -6   0  13  333.16  187.75   1 0.72001-0.82747 0.54733-0.54733 0.42661 0.12529
  -6   0  13  137.75   60.91   1 0.52707-0.63489-0.75535 0.75535 0.38938 0.16229
  -6   0  1213800.75  591.34   1 0.71981-0.83373 0.54618-0.54618 0.42843 0.08102
  -6   0  1212090.61  563.64   1 0.53206-0.64631-0.75318 0.75318 0.38680 0.12244
  -6   0  11  224.93  108.01   1 0.71911-0.83950 0.54237-0.54237 0.43439 0.03260
  -6   0  11  192.85   90.01   1 0.53239-0.65306-0.75304 0.75304 0.38663 0.08017
  -6   0  1066467.78 1730.98   1 0.71769-0.84454 0.53506-0.53506 0.44566-0.02111
  -6   0  1064685.96 1723.61   1 0.52744-0.65454-0.75520 0.75520 0.38920 0.03517
  -6   0   9   85.69  129.20   1 0.71510-0.84841 0.52297-0.52297 0.46380-0.08171
  -6   0   9   93.49   77.21   1 0.51637-0.64990-0.75990 0.75990 0.39485-0.01291
   6   0  -9   29.76   37.07   1 0.89131-0.75811-0.44302 0.44302 0.09642-0.47853
  -6   0   8 3795.14  174.59   1 0.71050-0.85028 0.50409-0.50409 0.49098-0.15134
  -6   0   8 3898.24  336.77   1 0.49807-0.63803-0.76730 0.76730 0.40394-0.06444
   6   0  -8 3201.03  128.92   1 0.84799-0.70834-0.50829 0.50829 0.15012-0.48977
  -6   0   7  124.56   77.38   1 0.70225-0.84849 0.47517-0.47517 0.53013-0.23295
   6   0  -7  139.17   47.63   1 0.71700-0.57069 0.67645-0.67645 0.16828-0.46553
  -6   0   7  190.62   69.73   1 0.47113-0.61752-0.77738 0.77738 0.41678-0.11972
   6   0  -7   35.73   39.65   1 0.79358-0.64746-0.57270 0.57270 0.20553-0.50279
   6   0  -6 2933.10  254.46   1 0.72502-0.57225 0.63712-0.63712 0.26153-0.51632
   6   0  -6 2919.94  169.23   1-0.68716 0.84026-0.42912 0.42912-0.58621 0.33138
  -6   0   6 3839.39  284.45   1 0.43381-0.58663-0.78983 0.78983 0.43354-0.17892
   6   0  -6 3330.88  262.72   1 0.72696-0.57438-0.63462 0.63462 0.26225-0.51704
   6   0  -5  173.83   83.81   1 0.72423-0.56507 0.57722-0.57722 0.37722-0.58949
   6   0  -5  192.55   93.39   1-0.65874 0.81825-0.35956 0.35956-0.66087 0.44851
  -6   0   5   59.30   46.69   1 0.38404-0.54320-0.80414 0.80414 0.45372-0.24142
   6   0  -5  150.58   55.40   1 0.64722-0.48817-0.69231 0.69231 0.31907-0.53139
   6   0  -4139138.5  973.51   1 0.70430-0.53868 0.48193-0.48193 0.52123-0.69105
   6   0  -4144681.3 1035.04   1-0.60426 0.77018-0.25128 0.25128-0.75612 0.58623
   6   0  -3  124.09  117.99   1-0.50273 0.67493-0.08950 0.08950-0.85979 0.73243
  -6   0   3  194.68  100.38   1-0.64412 0.47178-0.32814 0.32814-0.69095 0.81837
  -6   0   3   60.87   73.07   1 0.23966-0.41169-0.83006 0.83006 0.50353-0.37615
   6   0  -3  165.40   77.69   1 0.44892-0.27680-0.78500 0.78500 0.42689-0.55420
  -6   0   2499748.6 3112.71   1-0.51413 0.33554-0.10627 0.10627-0.85110 0.93601
   6   0  -2491405.3 3099.03   1 0.33427-0.15580-0.81547 0.81547 0.47250-0.55743
   6   0  -2491627.3 3098.99   1-0.14258 0.32138 0.83560-0.83560-0.53050 0.44550
  -6   0   1   61.56   87.00   1-0.31241 0.12739 0.15322-0.15322-0.93750 0.97994
   6   0  -1  -62.74   58.77   1 0.21462-0.02971-0.83249 0.83249 0.51077-0.55323
   6   0  -1  211.23  139.41   1-0.02952 0.21478 0.83215-0.83215-0.55374 0.51125
  -6   0   053101.06  457.73   1-0.09574-0.09574 0.37550-0.37550-0.92186 0.92186
   6   0   053703.23  506.40   1 0.09589 0.09589 0.81541-0.81541-0.57088 0.57088
  -6   0   052491.44  473.82   1-0.09586-0.09586 0.83552-0.83552-0.54101 0.54101
  -6   0  -1   23.38   79.68   1 0.07833-0.27632 0.52303-0.52303-0.84870 0.80627
  -6   0  -1  194.64  121.01   1 0.01666-0.21486 0.82757-0.82757-0.56110 0.51860
   6   0   220979.07  303.56   1 0.37008-0.16559 0.70709-0.70709-0.60254 0.68745
  -6   0  -219783.10  273.40   1 0.19866-0.40310 0.60967-0.60967-0.76735 0.68249
  -6   0  -219786.21  278.77   1 0.11776-0.32250 0.81110-0.81110-0.57292 0.48795
   6   0   3   23.55   75.95   1 0.44832-0.23730 0.73794-0.73794-0.50441 0.63175
  -6   0  -3   -0.42   70.47   1 0.27823-0.48914 0.65874-0.65874-0.69902 0.57165
   6   0   3  110.04  109.06   1 0.48319-0.27204 0.67163-0.67163-0.56163 0.68913
  -6   0  -3   95.28   86.08   1 0.20483-0.41606 0.78974-0.78974-0.57822 0.45076
   6   0   439383.00  441.67   1 0.50378-0.28630 0.75423-0.75423-0.42111 0.59090
   6   0   438419.32  433.92   1 0.59520-0.37772 0.59777-0.59777-0.53702 0.70709
  -6   0  -437247.26  395.68   1 0.27683-0.49454 0.76683-0.76683-0.57907 0.40913
   6   0   5  213.91   97.90   1 0.54483-0.32089 0.76172-0.76172-0.35061 0.56285
   6   0   5  177.43  100.43   1 0.69170-0.46779 0.51691-0.51691-0.50432 0.71691
  -6   0  -5  503.30  141.40   1 0.33429-0.55848 0.74494-0.74494-0.57731 0.36489
   6   0   618177.01  406.88   1 0.57705-0.34684 0.76342-0.76342-0.29016 0.54487
   6   0   618218.00  376.24   1 0.77194-0.54150 0.43267-0.43267-0.46570 0.72081
  -6   0  -617054.55  342.71   1 0.37908-0.60960 0.72550-0.72550-0.57439 0.31940
   6   0   7  346.09  128.38   1 0.60205-0.36538 0.76257-0.76257-0.23666 0.53383
   6   0   7  131.32   93.33   1 0.83683-0.59994 0.34754-0.34754-0.42298 0.72060
  -6   0  -7  253.96  107.38   1 0.41196-0.64894 0.70986-0.70986-0.57129 0.27379
   6   0   865148.08  956.74   1 0.62239-0.37927 0.75960-0.75960-0.18872 0.52834
   6   0   866864.94  942.22   1 0.88756-0.64423 0.26356-0.26356-0.37784 0.71798
  -6   0  -863410.55  876.72   1 0.43502-0.67845 0.69815-0.69815-0.56861 0.22862
   6   0   9  466.45  129.74   1 0.63929-0.38971 0.75516-0.75516-0.14504 0.52712
   6   0   9  575.76  166.83   1 0.92690-0.67888 0.18230-0.18230-0.32804 0.71125
  -6   0  -9  107.03   85.84   1 0.44973-0.69961 0.69036-0.69036-0.56669 0.18419
   6   0  1012519.28  490.01   1 0.65410-0.39846 0.74914-0.74914-0.10453 0.52915
   6   0  1012757.50  427.91   1 0.95416-0.69992 0.10314-0.10314-0.28094 0.70672
   6   0  11  410.42  174.46   1 0.66627-0.40420 0.74271-0.74271-0.06676 0.53384
   6   0  11  277.38  122.04   1 0.97093-0.70885 0.02662-0.02662-0.23784 0.70485
   6   0  12  694.04  280.63   1 0.67674-0.40824 0.73556-0.73556-0.03108 0.54063
   6   0  12  426.98  178.28   1 0.98047-0.71195-0.04580 0.04580-0.19125 0.70072
   6   0  13  380.22  157.18   1 0.68580-0.41088 0.72777-0.72777 0.00289 0.54910
   6   0  13   -7.80   62.51   1 0.98269-0.70775-0.11519 0.11519-0.14508 0.69700
   6   0  1412175.21 1369.45   1 0.69367-0.41231 0.71941-0.71941 0.03550 0.55896
   6   0  1412866.17  418.06   1 0.97838-0.69681-0.18128 0.18128-0.09952 0.69396
   6   0  15  605.79  228.49   1 0.70048-0.41269 0.71051-0.71051 0.06697 0.56994
   6   0  15   85.81   60.57   1 0.96795-0.67994-0.24520 0.24520-0.05416 0.69105
   6   0  16  380.79  149.72   1 0.70635-0.41214 0.70110-0.70110 0.09751 0.58188
   6   0  16  276.67   92.47   1 0.95172-0.65725-0.30682 0.30682-0.00903 0.68838
   6   0  17  326.50  144.56   1 0.71137-0.41073 0.69119-0.69119 0.12725 0.59459
   6   0  18 2268.05  440.27   1 0.71541-0.40756 0.68105-0.68105 0.15603 0.60832
   6   0  19  194.76  151.38   1 0.71892-0.40460 0.67013-0.67013 0.18456 0.62226
  -6   2  20 1560.39  323.09   1 0.72608-0.78839 0.60108-0.33588 0.33390 0.51538
   6   2 -20 3203.71  441.22   1-0.66864 0.73191-0.38225 0.64768-0.63780-0.21164
  -6  -2  20 1265.80  353.70   1 0.66799-0.73006-0.67869 0.41347 0.30521 0.54409
  -6   2  19  343.25  138.10   1 0.72625-0.79502 0.61345-0.34824 0.31019 0.49664
   6   2 -19  556.45  213.52   1-0.66989 0.73958-0.38521 0.65064-0.63470-0.17227
  -6  -2  19  123.10   88.31   1 0.68935-0.75788-0.66370 0.39849 0.29031 0.51653
  -6   2  18  797.26  337.05   1 0.72592-0.80115 0.62532-0.36011 0.28637 0.47798
   6   2 -18  913.77  367.45   1-0.67051 0.74662-0.38671 0.65214-0.63313-0.13137
  -6  -2  18 1120.28  211.02   1 0.70872-0.78371-0.64918 0.38397 0.27617 0.48821
  -6   2  17 1689.61  338.73   1 0.72507-0.80676 0.63671-0.37150 0.26242 0.45947
   6   2 -17 2997.33  276.61   1-0.67046 0.75298-0.38658 0.65201-0.63326-0.08877
  -6  -2  17 2341.40  337.24   1 0.72620-0.80766-0.63524 0.37003 0.26284 0.45907
  -6   2  16 2510.77  433.43   1 0.72371-0.81186 0.64765-0.38244 0.23829 0.44114
   6   2 -16 4243.38  423.73   1-0.66964 0.75858-0.38463 0.65006-0.63531-0.04424
  -6  -2  16 3306.35  576.42   1 0.74189-0.82982-0.62200 0.35679 0.25039 0.42906
  -6   2  15  215.40  129.64   1 0.72183-0.81645 0.65817-0.39296 0.21391 0.42306
   6   2 -15  942.82  375.59   1-0.66794 0.76329-0.38061 0.64604-0.63951 0.00242
  -6  -2  15  383.66  139.35   1 0.75585-0.85024-0.60960 0.34438 0.23889 0.39809
  -6   2  14 2743.41  392.04   1 0.71942-0.82050 0.66830-0.40309 0.18919 0.40531
   6   2 -14 4619.95  367.14   1-0.66519 0.76696-0.37419 0.63962-0.64614 0.05152
  -6  -2  14 3495.73  602.43   1 0.76811-0.86897-0.59817 0.33296 0.22843 0.36608
  -6   2  1317233.41  575.25   1 0.71646-0.82400 0.67806-0.41286 0.16401 0.38802
   6   2 -1320452.14  806.50   1-0.66116 0.76934-0.36498 0.63041-0.65547 0.10332
  -6  -2  1317340.65  622.28   1 0.77869-0.88602-0.58789 0.32267 0.21911 0.33293
   6  -2 -1316463.37  446.04   1 0.54082-0.43297 0.63589-0.90140-0.55058-0.00190
  -6   2  12 1006.75  292.42   1 0.71289-0.82690 0.68750-0.42230 0.13823 0.37134
   6   2 -12 2141.61  334.29   1-0.65555 0.77015-0.35250 0.61793-0.66781 0.15814
  -6  -2  12 1304.68  233.43   1 0.78758-0.90137-0.57892 0.31370 0.21107 0.29851
   6  -2 -12  634.62  147.89   1 0.89563-0.78179-0.43551 0.17014 0.09039-0.59987
   6  -2 -12 1290.23  100.51   1 0.52990-0.41559 0.64302-0.90853-0.55292 0.04293
  -6   2  11  180.59   77.58   1 0.70886-0.82948 0.69642-0.43098 0.11183 0.35524
   6   2 -11  833.19  394.54   1-0.64795 0.76896-0.33615 0.60158-0.68348 0.21628
   6  -2 -11  279.15   64.19   1 0.79427-0.67401-0.57197 0.30675 0.20488-0.67201
  -6  -2  11  578.72  174.82   1 0.79473-0.91498-0.57148 0.30626 0.20445 0.26266
   6  -2 -11  506.72  106.92   1 0.53023-0.40947 0.64280-0.90832-0.55285 0.08536
  -6   2  10 1821.36  259.65   1 0.70383-0.83089 0.70538-0.43995 0.08393 0.34068
   6   2 -10 2647.85  263.17   1-0.63780 0.76523-0.31518 0.58061-0.70275 0.27802
   6  -2 -10 2143.77  242.69   1 0.66093-0.53421-0.68342 0.41821 0.30999-0.73465
  -6  -2  10 1671.22  174.15   1 0.80006-0.92677-0.56580 0.30058 0.19942 0.22522
   6  -2 -10 2001.38  126.44   1 0.53933-0.41211 0.63687-0.90238-0.55091 0.12592
  -6   2   9 6687.42  247.88   1 0.69781-0.83130 0.71421-0.44878 0.05424 0.32791
   6  -2  -9 5901.94  217.82   1 0.31043-0.17660 0.67685-0.94201-0.66745 0.28534
   6   2  -9 6322.11  339.65   1-0.62437 0.75821-0.28871 0.55414-0.72581 0.34356
   6  -2  -9 5966.43  227.49   1 0.50372-0.37018-0.76506 0.49970 0.40117-0.78310
  -6  -2   9 6634.27  334.57   1 0.80342-0.93661-0.56214 0.29692 0.19620 0.18598
   6  -2  -9 5857.23  228.04   1 0.55537-0.42169 0.62612-0.89163-0.54729 0.16480
  -6   2   8  539.74  103.41   1 0.69046-0.83037 0.72304-0.45760 0.02177 0.31792
   6  -2  -8  514.48   60.87   1 0.27556-0.13531 0.65719-0.92234-0.70154 0.36188
   6   2  -8  755.55  179.93   1-0.60669 0.74695-0.25568 0.52111-0.75269 0.41291
   6  -2  -8  499.39   50.67   1 0.33437-0.19451-0.81545 0.55005 0.47247-0.81216
  -6  -2   8  477.70  108.68   1 0.80464-0.94429-0.56081 0.29559 0.19503 0.14469
   6  -2  -8  773.57   99.34   1 0.57634-0.43603 0.61155-0.87698-0.54205 0.20191
  -6   2   7   74.80   28.62   1 0.68108-0.82742 0.73204-0.46661-0.01523 0.31247
   6  -2  -7  230.13   58.08   1 0.21847-0.07214 0.62261-0.88786-0.75140 0.45441
   6   2  -7  259.68  176.27   1-0.58311 0.72975-0.21568 0.48085-0.78323 0.48605
   6  -2  -7  233.92  113.65   1 0.60196-0.45522 0.59268-0.85811-0.53512 0.23750
  -6   2   7  219.72   68.42   1-0.16665 0.02017 0.83488-0.56901-0.52458 0.82207
  -6   2   661777.75  795.32   1 0.66821-0.82098 0.74151-0.47608-0.06039 0.31517
   6  -2  -662362.49  806.05   1 0.12778 0.02500 0.56026-0.82551-0.81839 0.56382
   6   2  -667861.67 1032.93   1-0.55302 0.70605-0.16606 0.43123-0.81644 0.56171
  -6  -2   667075.76 1007.52   1 0.79936-0.95194-0.56654 0.30133 0.20008 0.05470
   6  -2  -662943.83  867.99   1 0.63046-0.47729 0.57035-0.83578-0.52650 0.27140
  -6   2   661875.32  820.89   1-0.00665-0.14628 0.83011-0.56424-0.55754 0.81254
  -6   2   5 3032.56  189.55   1 0.64718-0.80640 0.75231-0.48703-0.12315 0.33541
   6  -2  -5 3450.10  218.88   1-0.02747 0.18707 0.43682-0.70215-0.89912 0.68700
   6   2  -5 2885.80  296.72   1-0.51431 0.67373-0.10653 0.37170-0.85095 0.63868
  -6  -2   5 2829.30  257.64   1 0.79193-0.95097-0.57442 0.30920 0.20706 0.00526
   6  -2  -5 3663.15  262.28   1 0.66075-0.50114 0.54491-0.81034-0.51620 0.30361
  -6   2   5 3238.34  236.40   1 0.13678-0.29615 0.80701-0.54137-0.57447 0.78689
   6   2  -4 4370.63  255.45   1-0.46514 0.63067-0.03727 0.30231-0.88444 0.71474
  -6  -2   4 5475.70  651.71   1 0.78035-0.94586-0.58624 0.32103 0.21763-0.04777
  -6   2   3    1.60    8.49   1 0.48726-0.65952 0.75004-0.48466-0.44721 0.57456
  -6   2   233902.65  480.45   1 0.72325-0.90187 0.56742-0.30221 0.39361-0.30868
  -6  -2   234956.91  626.83   1 0.74011-0.91855-0.62355 0.35833 0.25183-0.16690
   6  -2  -234515.83  613.08   1 0.75344-0.57450 0.45382-0.71920-0.47578 0.39074
  -6   2   233479.41  576.03   1 0.44918-0.62805 0.69065-0.42514-0.56676 0.65176
  -6   2   148046.39  679.04   1 0.71795-0.90304 0.67342-0.40821 0.17617-0.13370
  -6   2   143504.43  627.85   1-0.36072 0.17571 0.09716 0.16787-0.92759 0.97002
   6   2  -147215.03  764.12   1 0.90530-0.72048-0.41784 0.68321 0.07632-0.11878
  -6   2   143360.55  712.95   1 0.51746-0.70279 0.65093-0.38542-0.55543 0.59793
  -6   2   027554.25  415.13   1 0.70223-0.89357 0.70791-0.44247 0.07568-0.07568
   6   2   030319.70  609.12   1-0.15891 0.35043 0.31651-0.05132-0.93517 0.93517
  -6   2   030571.94  475.13   1-0.58664 0.39527-0.22173 0.48690-0.77889 0.77889
  -6  -2   029340.84  531.35   1 0.66443-0.85580-0.68109 0.41587 0.30763-0.30763
   6   2   027866.05  491.93   1 0.89221-0.70094-0.44146 0.70683 0.09517-0.09517
   6  -2   029359.25  564.17   1 0.81081-0.61899 0.38403-0.64941-0.44170 0.44170
  -6   2  -127562.16  430.65   1 0.68854-0.88632 0.72505-0.45962 0.01388-0.05634
  -6   2  -128055.27  450.67   1-0.67284 0.47484-0.39231 0.65774-0.62719 0.58472
  -6  -2  -130493.75  539.43   1 0.60571-0.80354-0.71667 0.45131 0.34566-0.38810
   6   2   129067.04  508.05   1 0.87902-0.68129-0.46324 0.72861 0.11280-0.07035
   6  -2   130233.33  596.60   1 0.83696-0.63871 0.34735-0.61273-0.42288 0.46540
   6  -2   2 4964.36  156.20   1 0.70492-0.50052 0.48399-0.74932 0.51849-0.43358
  -6   2  -2 4079.18  361.84   1 0.67675-0.88095 0.73555-0.47012-0.03106-0.05386
  -6  -2  -2 4881.45  160.60   1 0.52730-0.73155-0.75526 0.48990 0.38927-0.47414
   6   2   2 4788.09  153.31   1 0.86616-0.66198-0.48285 0.74822 0.12890-0.04398
   6  -2   2 5769.61  265.31   1 0.86114-0.65645 0.30981-0.57519-0.40304 0.48808
   6  -2   3 3553.45  133.83   1 0.71797-0.50711 0.53647-0.80180 0.44350-0.31614
  -6   2  -3 3192.35  344.36   1 0.66599-0.87662 0.74288-0.47744-0.06766-0.05972
  -6  -2  -3 4156.41  155.52   1 0.42321-0.63390-0.79306 0.52771 0.43810-0.56541
   6   2   3 4173.29  155.35   1 0.85424-0.64361-0.49981 0.76518 0.14300-0.01563
   6  -2   3 2907.08  191.74   1 0.88322-0.67209 0.27160-0.53698-0.38228 0.50983
   6  -2   4  373.10  135.71   1 0.72315-0.50582 0.56791-0.83323 0.39309-0.22327
  -6   2  -4  303.77   50.07   1 0.65577-0.87283 0.74836-0.48293-0.09957-0.07027
  -6  -2  -4   69.60   44.12   1 0.28766-0.50475-0.82376 0.55836 0.48853-0.65837
   6   2   4  111.13   40.58   1 0.84404-0.62696-0.51352 0.77889 0.15453 0.01529
   6  -2   4  488.22  205.11   1 0.90422-0.68731 0.23361-0.49903-0.35747 0.52779
   6  -2   5  314.25  100.37   1 0.72532-0.50147 0.58746-0.85267 0.35887-0.14654
   6   2   5  609.00  176.44   1 0.26816-0.04440 0.65284-0.38769-0.70843 0.92071
   6   2   5  281.20   52.99   1 0.83662-0.61309-0.52307 0.78845 0.16263 0.04965
   6   2   5  308.11   62.02   1-0.11126 0.33531 0.83576-0.56989-0.53769 0.75019
   6  -2   6 4343.18  502.01   1 0.72601-0.49570 0.59937-0.86457 0.33712-0.08233
   6   2   6 3513.67  275.70   1 0.33116-0.10098 0.68787-0.42272-0.64587 0.90061
   6   2   6 3555.14  137.39   1 0.83343-0.60345-0.52708 0.79245 0.16604 0.08869
   6  -2   6 3485.16  284.43   1 0.93736-0.70800 0.15495-0.42036-0.31199 0.56747
   6   2   6 3875.37  170.37   1 0.10345 0.12721 0.81396-0.54832-0.57162 0.82653
   6  -2   7 1217.61  191.07   1 0.72622-0.48944 0.60642-0.87162 0.32381-0.02655
   6   2   7 1222.09  194.93   1 0.38604-0.14944 0.71438-0.44922-0.58363 0.88083
   6   2   7 1018.50   72.39   1 0.83659-0.60015-0.52311 0.78848 0.16266 0.13453
   6  -2   7 1561.99  182.39   1 0.95056-0.71498 0.11532-0.38074-0.28832 0.58637
   6   2   7 1334.32   98.75   1 0.34936-0.11221 0.73865-0.47301-0.57648 0.87388
   6  -2   8 5587.04  576.65   1 0.72626-0.48302 0.61009-0.87530 0.31673 0.02297
   6   2   8 4447.71  278.03   1 0.43447-0.19114 0.73296-0.46758-0.52344 0.86303
   6   2   8 4425.62  147.82   1 0.84947-0.60658-0.50631 0.77168 0.14845 0.19120
   6  -2   8 4355.77  297.05   1 0.96152-0.71972 0.07561-0.34103-0.26409 0.60471
   6   2   8 4814.14  176.69   1 0.60881-0.36562 0.58745-0.32202-0.53314 0.87328
   6  -2   940569.59 1491.89   1 0.72626-0.47656 0.61131-0.87651 0.31438 0.06780
   6   2   940931.62 1527.87   1 0.47565-0.22586 0.74675-0.48137-0.46488 0.84691
   6   2   939682.40 1385.12   1 0.87873-0.62939-0.46369 0.72906 0.11317 0.26893
   6  -2   941720.48 1555.80   1 0.96929-0.72006 0.03535-0.30055-0.24334 0.62544
   6  -2  10 8519.18  889.43   1 0.72626-0.47010 0.61064-0.87585 0.31566 0.10898
   6   2  10 6635.21  316.07   1 0.51135-0.25510 0.75593-0.49056-0.40874 0.83322
   6   2  10 5463.03  108.10   1 0.95011-0.69436-0.31185 0.57711-0.00528 0.42988
   6  -2  10 6874.03  354.38   1 0.97589-0.72023-0.00420-0.26098-0.21821 0.64276
   6  -2  1116755.75  660.74   1 0.72625-0.46362 0.60849-0.87370 0.31983 0.14728
   6   2  1114171.02  588.81   1 0.54236-0.27965 0.76140-0.49602-0.35511 0.82203
   6  -2  1114308.86  592.22   1 0.98029-0.71821-0.04371-0.22147-0.19262 0.65963
   6  -2  1213599.06  503.19   1 0.72619-0.45711 0.60511-0.87032 0.32630 0.18327
   6   2  1213341.75  521.99   1 0.57030-0.30136 0.76320-0.49792-0.30374 0.81317
   6  -2  1213326.94  534.53   1 0.98251-0.71400-0.08314-0.18204-0.16659 0.67606
   6  -2  13  417.02  170.59   1 0.72606-0.45052 0.60068-0.86589 0.33466 0.21738
   6   2  13   79.12  155.35   1 0.59387-0.31847 0.76315-0.49787-0.25477 0.80665
   6  -2  13  581.40  205.99   1 0.98252-0.70759-0.12248-0.14270-0.14014 0.69206
   6  -2  14 4567.94  643.25   1 0.72583-0.44382 0.59534-0.86055 0.34457 0.24993
   6   2  14 4368.59  375.62   1 0.61449-0.33264 0.76103-0.49575-0.20789 0.80223
   6  -2  14 5198.47  404.58   1 0.98031-0.69895-0.16170-0.10348-0.11326 0.70763
   6  -2  15 1403.76  245.32   1 0.72545-0.43698 0.58918-0.85439 0.35578 0.28118
   6   2  15  860.31  266.85   1 0.63256-0.34426 0.75717-0.49189-0.16291 0.79970
   6  -2  15  540.04  209.20   1 0.97590-0.68789-0.20051-0.06474-0.08602 0.72292
   6  -2  16 5388.94  428.96   1 0.72489-0.42996 0.58226-0.84747 0.36810 0.31133
   6   2  16 5191.90  437.64   1 0.64841-0.35366 0.75182-0.48654-0.11963 0.79887
   6  -2  16 3916.89  340.94   1 0.96915-0.67468-0.23945-0.02580-0.05830 0.73765
   6  -2  17  674.56  279.09   1 0.72396-0.42262 0.57471-0.84003 0.38155 0.34018
   6   2  17  745.59  275.92   1 0.66290-0.36225 0.74467-0.47924-0.07758 0.79943
   6  -2  17  494.55  196.97   1 0.96003-0.65910-0.27826 0.01300-0.03012 0.75193
   6  -2  18  339.38  233.73   1 0.72295-0.41515 0.56641-0.83173 0.39560 0.36857
   6   2  18  280.05  182.38   1 0.67503-0.36795 0.73685-0.47141-0.03716 0.80148
   6  -2  18  216.96  125.01   1 0.94843-0.64106-0.31695 0.05170-0.00147 0.76574
   6  -2  19 3066.75  499.76   1 0.72168-0.40742 0.55746-0.82278 0.41037 0.39626
   6   2  19 2656.60  571.92   1 0.68559-0.37209 0.72798-0.46254 0.00204 0.80473
   6  -2  19 2023.64  350.62   1 0.93425-0.62042-0.35553 0.09027 0.02767 0.77905
   6   4 -17  304.44  254.72   1-0.58212 0.66485-0.21399 0.74433-0.78443 0.06269
  -6  -4  17 1294.81  232.81   1 0.78029-0.86175-0.58629 0.05586 0.21768 0.50423
  -6  -4  16  287.24  236.54   1 0.79223-0.88016-0.57411 0.04368 0.20678 0.47266
  -6  -4  15  278.86  158.23   1 0.80289-0.89728-0.56272 0.03229 0.19671 0.44026
  -6   4  14  189.77   72.48   1 0.68818-0.78952 0.72542-0.19455 0.01240 0.58206
  -6  -4  14  605.47  259.99   1 0.81236-0.91329-0.55213 0.02139 0.18765 0.40673
  -6   4  13  400.71  130.94   1 0.67583-0.78360 0.73625-0.20538-0.03432 0.58633
   6   4 -13 1275.49  331.77   1-0.55556 0.66385-0.17013 0.70047-0.81388 0.26196
  -6  -4  13  692.91  262.80   1 0.82056-0.92795-0.54265 0.01191 0.17942 0.37250
  -6   4  12 2752.42  438.97   1 0.66052-0.77471 0.74597-0.21510-0.08504 0.59459
   6   4 -12 4249.64  468.54   1-0.54438 0.65907-0.15240 0.68274-0.82487 0.31541
  -6  -4  12 4382.28  384.92   1 0.82756-0.94140-0.53429 0.00355 0.17222 0.33725
  -6   4  11  418.79  135.75   1 0.64047-0.76096 0.75477-0.22420-0.14184 0.60881
   6   4 -11  306.31  272.62   1-0.53084 0.65191-0.13143 0.66177-0.83721 0.37020
  -6   4  10  503.13  119.80   1 0.61625-0.74320 0.76075-0.23018-0.20369 0.62822
   6   4 -10 1206.26  398.03   1-0.51458 0.64205-0.10694 0.63728-0.85074 0.42619
  -6  -4  10  491.01  188.29   1 0.83791-0.96466-0.52143-0.00930 0.16123 0.26332
  -6   4   9 2378.59  336.08   1 0.58531-0.71872 0.76343-0.23287-0.27306 0.65513
   6   4  -9 3188.63  348.02   1-0.49523 0.62908-0.07864 0.60898-0.86519 0.48309
  -6  -4   9 3332.98  297.26   1 0.84119-0.97439-0.51723-0.01351 0.15766 0.22444
   6  -4  -9 2531.81  353.37   1 0.97861-0.84503-0.02619-0.50418-0.20403-0.17806
  -6   4   8  682.79  143.00   1 0.54361-0.68356 0.76156-0.23081-0.35284 0.69242
   6   4  -8  190.43  242.30   1-0.47230 0.61183-0.04717 0.57726-0.88017 0.54076
  -6  -4   8 1278.87  323.14   1 0.84312-0.98277-0.51472-0.01601 0.15554 0.18410
   6  -4  -8  851.41  162.54   1 0.97373-0.83372 0.01027-0.54066-0.22747-0.11217
  -6   4   7  191.20   72.07   1 0.49132-0.63773 0.75112-0.22037-0.44091 0.73805
   6   4  -7   52.14  249.04   1-0.44543 0.59146-0.01050 0.54059-0.89525 0.59826
  -6  -4   7  312.38  164.68   1 0.84360-0.98970-0.51410-0.01663 0.15502 0.14217
  -6   4   618376.88  624.69   1 0.42336-0.57624 0.72873-0.19798-0.53824 0.79293
   6   4  -618204.75  777.01   1-0.41422 0.56675 0.03046 0.49962-0.90966 0.65510
  -6  -4   618332.81  737.59   1 0.84247-0.99502-0.51558-0.01516 0.15626 0.09847
   6  -4  -618259.89  656.72   1 0.96686-0.81215 0.05258-0.58341-0.24980-0.00566
  -6   4   5152931.5 4751.73   1 0.33415-0.49367 0.68942-0.15910-0.64268 0.85496
   6   4  -5147156.5 4674.27   1-0.37834 0.53737 0.07565 0.45443-0.92256 0.71043
   6  -4  -5130218.0 4053.13   1-0.55858 0.71800-0.17500-0.35533-0.81077 0.59849
  -6  -4   5159228.1 5041.63   1 0.83953-0.99854-0.51937-0.01136 0.15948 0.05280
   6  -4  -5152033.8 4770.21   1 0.96462-0.80369 0.06264-0.59347-0.25606 0.04317
  -6   4   4  466.22  145.53   1 0.22570-0.39141 0.62724-0.09674-0.74540 0.91511
   6   4  -4  257.98  244.24   1-0.33759 0.50311 0.12478 0.40531-0.93298 0.76328
   6  -4  -4  335.07  132.36   1-0.61762 0.78354-0.27588-0.25497-0.73649 0.56660
  -6  -4   4  209.75  229.12   1 0.83451-0.99997-0.52573-0.00501 0.16489 0.00493
   6  -4  -4  221.97  154.85   1 0.96350-0.79635 0.06745-0.59829-0.25904 0.08873
  -6   4   3  130.56   71.26   1 0.10323-0.27539 0.54205-0.01155-0.83397 0.96126
   6   4  -3  217.03  234.74   1-0.29129 0.46331 0.17719 0.35320-0.94007 0.81276
   6  -4  -3  179.30   97.67   1-0.66189 0.83423-0.36664-0.16421-0.65380 0.52638
  -6  -4   3  448.98  169.78   1 0.82704-0.99896-0.53492 0.00418 0.17276-0.04539
   6  -4  -3  189.56  161.08   1 0.96338-0.79001 0.06796-0.59879-0.25936 0.13162
  -6   4   2 3899.14  193.58   1-0.02764-0.15108 0.43667 0.09399-0.89919 0.98404
   6   4  -2 4016.48  305.47   1-0.24094 0.41945 0.23233 0.29806-0.94232 0.85744
  -6  -4   2 4103.31  281.84   1 0.81663-0.99500-0.54723 0.01649 0.18339-0.09848
   6  -4  -2 3622.11  210.89   1 0.96411-0.78451 0.06485-0.59569-0.25743 0.17228
  -6   4   113310.00  353.17   1-0.15577-0.02923 0.31960 0.21078-0.93465 0.97709
   6   4  -113407.80  486.61   1-0.18639 0.37141 0.28905 0.24134-0.93899 0.89655
  -6  -4   113692.64  422.01   1 0.80252-0.98743-0.56312 0.03269 0.19706-0.15460
   6  -4  -113560.04  440.81   1 0.96552-0.77971 0.05867-0.58950-0.25359 0.21102
  -6   4   0  385.48  112.43   1 0.72212-0.91360 0.56043-0.02978 0.40551-0.40551
   6   4   0 1194.20  338.41   1-0.12724 0.31872 0.34579 0.18487-0.92964 0.92964
  -6   4   0  592.85  172.10   1-0.26806 0.07654 0.20298 0.32741-0.94177 0.94177
  -6  -4   0 1169.88  298.88   1 0.78398-0.97536-0.58259 0.05215 0.21435-0.21435
   6  -4   0  951.18  258.37   1 0.96745-0.77541 0.04983-0.58067-0.24809 0.24809
   6   4   111533.13  455.93   1-0.06693 0.26479 0.40188 0.12878-0.91324 0.95566
  -6   4  -111265.63  365.45   1-0.36355 0.16554 0.09374 0.43635-0.92684 0.88441
  -6  -4  -111448.69  974.28   1 0.75974-0.95757-0.60603 0.07560 0.23561-0.27807
   6  -4   111015.54  427.79   1 0.96878-0.77095 0.03795-0.56834-0.24498 0.28743
   6   4   2 2128.07  273.58   1-0.00536 0.20960 0.45579 0.07487-0.89006 0.97491
  -6   4  -2 2758.81  218.22   1-0.43898 0.23446-0.00189 0.53198-0.89849 0.81364
  -6  -4  -2 2907.04  304.63   1 0.72813-0.93243-0.63365 0.10322 0.26133-0.34626
   6  -4   2 2476.90  251.86   1 0.97126-0.76700 0.02483-0.55521-0.23670 0.32161
   6   4   3  642.18  347.16   1 0.05694 0.15395 0.50626 0.02423-0.86049 0.98778
  -6   4  -3  464.43  207.40   1-0.49809 0.28755-0.08278 0.61312-0.86315 0.73579
  -6  -4  -3  343.07  153.96   1 0.68690-0.89767-0.66547 0.13504 0.29205-0.41945
   6  -4   3  440.90  292.20   1 0.97378-0.76310 0.00991-0.54029-0.22724 0.35460
   6   4   4  223.03  175.97   1 0.11751 0.09983 0.55271-0.02221-0.82504 0.99475
  -6   4  -4  164.00  179.27   1-0.54279 0.32586-0.14991 0.68025-0.82637 0.65655
  -6  -4  -4  272.83   67.09   1 0.63286-0.85009-0.70121 0.17078 0.32829-0.49816
   6  -4   4 1206.59  320.91   1 0.97621-0.75911-0.00658-0.52379-0.21668 0.38650
   6   4   5 2087.06  337.09   1 0.17601 0.04779 0.59440-0.06390-0.78466 0.99681
  -6   4  -5 2183.99  317.66   1-0.57664 0.35331-0.20472 0.73506-0.79092 0.57865
  -6  -4  -5 2259.55  368.50   1 0.56134-0.78489-0.73969 0.20897 0.37114-0.58332
   6  -4   5 2285.11  330.51   1 0.97842-0.75489-0.02451-0.50587-0.20512 0.41740
   6   4   6   52.45  153.30   1 0.23167-0.00140 0.63101-0.10052-0.74036 0.99493
  -6   4  -6  533.59  217.51   1-0.60219 0.37247-0.24906 0.77940-0.75850 0.50377
  -6  -4  -6  218.72   58.51   1 0.46582-0.69579-0.77926 0.24854 0.41923-0.67386
   6  -4   6  547.84  204.27   1 0.98029-0.75033-0.04370-0.48667-0.19263 0.44736
   6   4   7 1942.83  380.56   1 0.28470-0.04810 0.66248-0.13217-0.69286 0.99005
  -6   4  -7 1066.77  238.71   1-0.62208 0.38558-0.28432 0.81518-0.72950 0.43219
  -6  -4  -7 1349.73  220.97   1 0.33599-0.57237-0.81512 0.28432 0.47189-0.76911
   6  -4   7 1995.77  419.77   1 0.98171-0.74532-0.06404-0.46633-0.17926 0.47645
   6   4   8 7831.12  407.55   1 0.33336-0.09033 0.68901-0.15870-0.64353 0.98318
  -6   4  -8 8023.98  386.20   1-0.63659 0.39368-0.31274 0.84360-0.70493 0.36515
   6  -4   8 7683.05  514.65   1 0.98257-0.73976-0.08541-0.44496-0.16508 0.50473
   6   4   931560.75 1012.12   1 0.37822-0.12877 0.71085-0.18054-0.59298 0.97510
  -6   4  -932146.58 1015.92   1-0.64753 0.39820-0.33527 0.86613-0.68431 0.30206
   6   4  1017557.42 1128.92   1 0.42041-0.16416 0.72757-0.19682-0.54211 0.96659
  -6   4 -1016965.24 1085.66   1-0.65575 0.40001-0.35293 0.88379-0.66740 0.24267
   6  -4  1017017.24 1122.81   1 0.98224-0.72658-0.13087-0.39951-0.13443 0.55898
   6   4  11 1009.29  299.57   1 0.45779-0.19509 0.74115-0.21040-0.49102 0.95795
  -6   4 -11 1126.39  198.86   1-0.66186 0.39970-0.36657 0.89743-0.65388 0.18668
   6  -4  11  314.90  177.08   1 0.98087-0.71878-0.15479-0.37559-0.11803 0.58504
   6   4  12 1430.18  249.07   1 0.49172-0.22255 0.75123-0.22048-0.44028 0.94966
  -6   4 -12  948.50  298.97   1-0.66632 0.39775-0.37682 0.90768-0.64343 0.13376
   6  -4  12  862.73  220.23   1 0.97860-0.70994-0.17930-0.35121-0.10091 0.61042
   6   4  13  480.22  208.52   1 0.52241-0.24678 0.75818-0.22742-0.39017 0.94200
  -6   4 -13  837.13  343.07   1-0.66947 0.39448-0.38422 0.91508-0.63574 0.08359
   6  -4  13  229.47  165.02   1 0.97531-0.70020-0.20452-0.32599-0.08319 0.63516
   6   4  14  328.56  147.51   1 0.55116-0.26931 0.76173-0.23116-0.34056 0.93489
  -6   4 -14  255.43  290.67   1-0.67155 0.39014-0.38919 0.92005-0.63051 0.03589
   6  -4  14  186.98  141.11   1 0.97094-0.68938-0.23033-0.30018-0.06483 0.65927
   6   4  15 8341.08  674.21   1 0.57606-0.28776 0.76340-0.23283-0.29218 0.92896
  -6   4 -15 8822.78  723.59   1-0.67273 0.38491-0.39204 0.92290-0.62748-0.00960
   6  -4  15 8296.66  696.81   1 0.96540-0.67739-0.25667-0.27383-0.04586 0.68275
   6   4  16  254.76  128.90   1 0.59842-0.30366 0.76286-0.23230-0.24478 0.92402
  -6   4 -16  574.49  210.01   1-0.67314 0.37891-0.39304 0.92390-0.62641-0.05314
   6  -4  16  546.62  206.81   1 0.95860-0.66413-0.28351-0.24700-0.02627 0.70562
   6   6 -10 1236.90  366.90   1-0.36985 0.49638 0.08608 0.70906-0.92509 0.50083
  -6  -6  10  428.89  160.11   1 0.81319-0.93994-0.55118-0.24492 0.18682 0.23774
   6   6  -9 1988.26  315.24   1-0.34853 0.48156 0.11180 0.68333-0.93060 0.54876
  -6  -6   9 2427.61  311.17   1 0.81537-0.94857-0.54869-0.24742 0.18465 0.19745
   6   6  -8  258.08  205.23   1-0.32464 0.46417 0.13992 0.65521-0.93542 0.59601
  -6  -6   8  267.05  195.51   1 0.81633-0.95598-0.54758-0.24852 0.18369 0.15595
   6   6  -7 1594.37  345.94   1-0.29729 0.44330 0.17043 0.62515-0.93944 0.64238
  -6  -6   7 1225.41  265.84   1 0.81599-0.96209-0.54798-0.24813 0.18403 0.11315
   6   6  -6  431.02  237.02   1-0.26794 0.42045 0.20311 0.59248-0.94178 0.68715
  -6  -6   6  264.36  142.35   1 0.81423-0.96678-0.55000-0.24610 0.18579 0.06894
   6   6  -5  579.58  317.32   1-0.23579 0.39480 0.23780 0.55778-0.94225 0.73006
  -6  -6   5  500.72  197.97   1 0.81090-0.96991-0.55378-0.24233 0.18908 0.02319
   6  -6  -5  380.18  154.05   1 0.97082-0.81186-0.23098-0.56478-0.06437-0.14792
   6   6  -4  624.78  311.04   1-0.20089 0.36641 0.27426 0.52133-0.94043 0.77068
  -6  -6   4  262.40  124.88   1 0.80583-0.97128-0.55944-0.23666 0.19404-0.02421
   6  -6  -4  254.92  111.54   1 0.97374-0.80833-0.21456-0.58121-0.07608-0.09375
   6   6  -3 5645.15  507.70   1-0.16335 0.33536 0.31213 0.48346-0.93588 0.80857
  -6  -6   3 5752.85  492.54   1 0.79881-0.97078-0.56714-0.22849 0.20061-0.07321
   6   6  -2 1016.22  295.26   1-0.12181 0.30054 0.35097 0.44502-0.92842 0.84357
  -6  -6   2 1299.39  180.38   1 0.78940-0.96784-0.57705-0.21859 0.20940-0.12447
   6  -6  -2 1196.80  200.07   1 0.97683-0.79851-0.19383-0.60194-0.09073 0.00581
   6   6  -1 2324.57  278.37   1-0.07968 0.26478 0.39030 0.40570-0.91723 0.87480
  -6  -6   1 2158.30  299.32   1 0.77726-0.96216-0.58931-0.20633 0.22040-0.17793
   6  -6  -1 2128.56  259.48   1 0.97752-0.79275-0.18846-0.60731-0.09450 0.05204
   6   6   0 2494.40  291.32   1-0.03572 0.22721 0.42962 0.36637-0.90229 0.90229
  -6  -6   0 3410.08  467.76   1 0.76184-0.95322-0.60408-0.19156 0.23382-0.23382
   6  -6   0 2961.85  327.82   1 0.97783-0.78661-0.18589-0.60988-0.09630 0.09630
   6   6   1 5378.50  496.44   1 0.00962 0.18824 0.46841 0.32758-0.88345 0.92587
   6  -6   1 4322.59  414.14   1 0.97784-0.78017-0.18581-0.60996-0.09635 0.13881
   6   6   2 2975.10  377.83   1 0.05652 0.14792 0.50592 0.28982-0.86072 0.94558
  -6  -6  -2 2742.36  456.62   1 0.71821-0.92251-0.64172-0.15392 0.26900-0.35393
   6  -6   2 2696.48  308.89   1 0.97758-0.77345-0.18795-0.60781-0.09485 0.17977
   6   6   3 6796.25  746.64   1 0.10321 0.10768 0.54204 0.25370-0.83398 0.96127
  -6  -6  -3 5376.27  709.31   1 0.68783-0.89860-0.66480-0.13083 0.29139-0.41879
   6  -6   3 6199.98  713.40   1 0.97705-0.76647-0.19211-0.60366-0.09194 0.21931
   6   6   4  779.70  236.89   1 0.14979 0.06756 0.57611 0.21963-0.80352 0.97324
   6  -6   4  768.57  249.45   1 0.97625-0.75921-0.19808-0.59769-0.08774 0.25758
   6   6   5  406.32  243.36   1 0.19576 0.02805 0.60774 0.18800-0.76962 0.98176
   6  -6   5  875.35  230.84   1 0.97514-0.75165-0.20570-0.59007-0.08236 0.29466
  -6   6  -6 1511.85  225.18   1-0.38686 0.15636 0.06510 0.73003-0.91983 0.66527
   6  -6   6 2013.35  346.78   1 0.97369-0.74375-0.21483-0.58094-0.07589 0.33064
   6   6   7 1740.34  235.96   1 0.28481-0.04821 0.66254 0.13291-0.69275 0.98995
  -6   6  -7 1066.20  178.51   1-0.41887 0.18186 0.02447 0.77066-0.90771 0.61073
   6  -6   7 1158.08  257.87   1 0.97187-0.73548-0.22534-0.57042-0.06840 0.36562
  -6   6  -8 1140.91  222.20   1-0.44603 0.20253-0.01130 0.80644-0.89494 0.55553
   6  -6   8  944.09  210.53   1 0.96962-0.72677-0.23713-0.55864-0.05996 0.39964
   6   6   9  717.80  228.50   1 0.36629-0.11684 0.70530 0.09016-0.60693 0.98904
  -6   6  -9  476.05  170.86   1-0.46895 0.21896-0.04253 0.83767-0.88219 0.50035
   6  -6   9  716.63  219.16   1 0.96689-0.71759-0.25009-0.54568-0.05062 0.43276
  -7   1  21 2116.32  395.47   1 0.71691-0.80459 0.53128-0.39862 0.45140 0.44014
   7   1 -21 1959.61  362.40   1-0.68543 0.77422-0.42442 0.55714-0.59164-0.30028
  -7   1  20 7698.75  818.58   1 0.71902-0.81316 0.54186-0.40920 0.43518 0.41391
   7   1 -20 7465.98  801.23   1-0.68763 0.78283-0.43039 0.56311-0.58474-0.26471
  -7   1  19  598.82  227.31   1 0.72076-0.82136 0.55171-0.41904 0.41965 0.38698
   7   1 -19  657.54  290.18   1-0.68934 0.79096-0.43515 0.56786-0.57917-0.22780
  -7  -1  19  756.39  243.80   1 0.56402-0.66517-0.73839 0.60571 0.36966 0.43664
  -7   1  1826521.36 1432.39   1 0.72218-0.82924 0.56078-0.42812 0.40493 0.35925
  -7  -1  1825767.38 1384.07   1 0.58603-0.69361-0.72728 0.59460 0.35723 0.40663
  -7   1  17 6980.52  542.54   1 0.72329-0.83682 0.56906-0.43640 0.39115 0.33057
  -7  -1  17 5767.46  873.70   1 0.60552-0.71952-0.71677 0.58410 0.34578 0.37564
  -7   1  1613854.53  524.46   1 0.72415-0.84414 0.57647-0.44381 0.37852 0.30075
  -7  -1  1611911.16 1273.76   1 0.62256-0.74299-0.70704 0.57436 0.33540 0.34359
   7  -1 -1614179.60  445.27   1-0.08842 0.20869 0.83534-0.96827-0.54257-0.13741
  -7   1  15 5420.52  302.16   1 0.72491-0.85145 0.58255-0.44994 0.36759 0.26937
  -7  -1  15 5229.93  748.22   1 0.63701-0.76330-0.69868 0.56607 0.32565 0.31132
   7  -1 -15 5406.53  205.40   1-0.10193 0.22866 0.83564-0.96858-0.53972-0.09776
  -7   1  14 3455.25  235.85   1 0.72535-0.85836 0.58791-0.45531 0.35806 0.23644
   7   1 -14 3005.09  333.10   1-0.68932 0.82302-0.43508 0.56779-0.57925-0.01536
  -7  -1  14 3381.54  403.20   1 0.64928-0.78203-0.69100 0.55839 0.31772 0.27679
   7  -1 -14 3708.41  193.51   1-0.10857 0.24176 0.83573-0.96867-0.53828-0.05670
  -7   1  13  171.65   96.89   1 0.72563-0.86510 0.59200-0.45940 0.35068 0.20136
   7   1 -13  189.98  220.94   1-0.68689 0.82701-0.42838 0.56109-0.58707 0.03493
  -7  -1  13  330.75  106.53   1 0.65906-0.79827-0.68466 0.55205 0.31125 0.24080
   7  -1 -13  216.95   75.42   1 0.94420-0.80500-0.32926 0.19663 0.00776-0.55973
   7  -1 -13  414.24  153.02   1-0.10828 0.24793 0.83573-0.96867-0.53834-0.01414
  -7   1  12 1878.38  350.63   1 0.72578-0.87171 0.59453-0.46192 0.34606 0.16351
   7   1 -12 2580.31  305.14   1-0.68316 0.82969-0.41838 0.55110-0.59853 0.08886
  -7  -1  12 2070.65  522.46   1 0.66623-0.81191-0.67988 0.54727 0.30641 0.20317
   7  -1 -12 1578.00  256.94   1 0.90641-0.76069-0.41574 0.28306 0.07466-0.58414
   7  -1 -12 2350.19  168.14   1-0.10082 0.24694 0.83562-0.96856-0.53996 0.02996
  -7   1  11  114.40   76.45   1 0.72581-0.87820 0.59506-0.46245 0.34509 0.12201
   7   1 -11  396.91  154.86   1-0.67770 0.83064-0.40432 0.53704-0.61419 0.14699
  -7  -1  11  270.29  107.27   1 0.67061-0.82276-0.67691 0.54430 0.30342 0.16369
   7  -1 -11  150.89   49.31   1 0.85407-0.70190-0.50005 0.36736 0.14320-0.61022
   7  -1 -11  150.12   96.07   1-0.08588 0.23846 0.83526-0.96820-0.54309 0.07560
  -7   1  10  183.30   68.56   1 0.72569-0.88454 0.59289-0.46029 0.34905 0.07558
   7   1 -10  575.24  211.25   1-0.66989 0.82925-0.38521 0.51792-0.63471 0.20998
  -7  -1  10  390.92  145.49   1 0.67192-0.83053-0.67601 0.54340 0.30252 0.12212
   7  -1 -10  384.52   72.80   1 0.78632-0.62771-0.58021 0.44760 0.21222-0.63688
   7  -1 -10  244.72   69.08   1-0.06307 0.22212 0.83433-0.96727-0.54763 0.12263
  -7   1   9 1056.96  105.33   1 0.72527-0.89058 0.58686-0.45426 0.35994 0.02224
   7  -1  -9 1030.80   80.44   1 0.59211-0.42679 0.76323-0.89587-0.25858-0.12348
   7   1  -9 1139.71  209.86   1-0.65881 0.82459-0.35972 0.49243-0.66072 0.27847
  -7  -1   9 1039.60  229.05   1 0.66978-0.83486-0.67747 0.54486 0.30399 0.07819
   7  -1  -9  870.26  110.38   1 0.70272-0.53764-0.65378 0.52117 0.28061-0.66280
   7  -1  -9 1280.51  127.16   1-0.03204 0.19755 0.83235-0.96529-0.55331 0.17081
  -7   1   836443.57  558.80   1 0.72403-0.89572 0.57539-0.44273 0.38037-0.04073
   7  -1  -833008.04  488.67   1 0.60450-0.43272 0.76233-0.89497-0.23113-0.10848
   7   1  -833444.08  618.60   1-0.64317 0.81536-0.32616 0.45888-0.69278 0.35299
   7  -1  -831929.65  481.02   1 0.60361-0.43174-0.71783 0.58515 0.34693-0.68642
  -7  -1   836710.64  621.29   1 0.66369-0.83523-0.68158 0.54898 0.30813 0.03158
   7  -1  -832920.66  497.50   1 0.00740 0.16457 0.82864-0.96157-0.55973 0.21973
  -7   1   757360.24  777.42   1 0.72106-0.89921 0.55351-0.42085 0.41675-0.11957
   7  -1  -752126.42  699.26   1 0.61746-0.43923 0.76054-0.89318-0.20076-0.09639
   7  -1  -752165.58  718.21   1 0.49145-0.31316-0.76986 0.63718 0.40715-0.70421
  -7  -1   757446.47  861.69   1 0.65294-0.83095-0.68864 0.55604 0.31531-0.01805
   7  -1  -758439.88  804.13   1 0.05522 0.12321 0.82234-0.95528-0.56630 0.26880
  -7   1   615800.68  293.74   1 0.71278-0.89739 0.51312-0.38046 0.47815-0.22343
   7  -1  -614317.70  256.56   1 0.63165-0.44697 0.75742-0.89006-0.16528-0.08943
   7   1  -615295.97  378.08   1-0.58963 0.77455-0.22690 0.35948-0.77514 0.52041
   7  -1  -614481.89  280.51   1 0.36924-0.18463-0.80778 0.67508 0.45949-0.71426
   7  -1  -615383.89  318.97   1 0.11057 0.07428 0.81256-0.94538-0.57228 0.31737
   7  -1  -579547.34 1123.24   1 0.64846-0.45732 0.75180-0.88444-0.11950-0.09275
   7   1  -579728.40 1225.68   1-0.54625 0.73756-0.15533 0.28792-0.82309 0.61081
  -7  -1   573903.59 1140.41   1-0.67470 0.48326-0.39686 0.26415-0.62230 0.83467
   7  -1  -573936.79 1078.96   1 0.24198-0.05092-0.82981 0.69711 0.50284-0.71514
   7  -1  -577789.58 1149.94   1 0.17339 0.01794 0.79824-0.93106-0.57683 0.36441
   7  -1  -4335203.018758.85   1 0.67204-0.47451 0.73898-0.87170-0.04752-0.12232
   7   1  -4343105.619226.14   1-0.48696 0.68467-0.06682 0.19941-0.87085 0.70103
   7  -1  -4335876.018798.11   1-0.60138 0.79924-0.24612 0.11340-0.76010 0.59021
  -7  -1   4324412.8 4488.53   1-0.63015 0.43229-0.29994 0.16723-0.71619 0.88608
   7   1  -4327983.8 4548.61   1 0.78728-0.58988-0.57923 0.71183 0.21135-0.38121
   7  -1  -4344261.519282.71   1 0.24180-0.04398 0.77859-0.91141-0.57906 0.40912
  -7   1   4323138.3 4435.79   1-0.11611-0.08171 0.83579-0.70286-0.53662 0.70661
   7  -1  -337345.25  263.93   1 0.70948-0.50553 0.69518-0.82790 0.11553-0.24292
   7  -1  -337437.86  276.85   1-0.27769 0.48162 0.19236-0.32496-0.94121 0.81390
   7   1  -336650.63  504.27   1-0.40873 0.61267 0.03751 0.09501-0.91188 0.78460
  -7  -1   335245.49  421.40   1 0.54089-0.74490-0.74925 0.61657 0.38217-0.25486
  -7   1   334869.00  367.14   1 0.00508-0.20937 0.82889-0.69595-0.55937 0.68687
   7  -1  -2 1469.48   37.95   1 0.35395-0.14322 0.69936-0.83194-0.62096 0.53605
   7   1  -2 1849.86  170.79   1-0.31137 0.52181 0.15441-0.02181-0.93765 0.85278
  -7   1   2 1495.19   44.68   1-0.65559 0.44491-0.35259 0.48531-0.66773 0.75268
  -7  -1   2 2116.04  190.70   1 0.48725-0.69769-0.77146 0.63878 0.40917-0.32430
   7   1  -2 1479.29  212.93   1 0.69530-0.48496-0.65934 0.79195 0.28603-0.37096
   7  -1  -2 1252.98  138.44   1 0.38745-0.17662 0.72163-0.85439-0.57368 0.48868
  -7   1   2 1379.53  111.01   1 0.11606-0.32684 0.81145-0.67863-0.57277 0.65774
   7  -1  -1231273.0 1434.43   1 0.55428-0.33716 0.76277-0.89546-0.33307 0.29062
  -7   1   1228260.9 1423.84   1-0.11732-0.09969 0.35524-0.22257-0.92738 0.96980
   7   1  -1235260.5 1673.23   1-0.19938 0.41632 0.27581-0.14321-0.94030 0.89786
  -7  -1   1226313.9 1595.22   1-0.37911 0.16217 0.07471-0.20723-0.92232 0.96475
  -7  -1   1240159.3 1658.61   1 0.41888-0.63575-0.79434 0.66167 0.43993-0.39749
   7   1  -1225131.0 1574.79   1 0.64182-0.42502-0.69570 0.82831 0.32256-0.36503
   7  -1  -1231675.2 1641.94   1 0.46089-0.24360 0.68427-0.81702-0.56511 0.52261
   7  -1   057520.01  426.78   1 0.60373-0.38032 0.76241-0.89505-0.23287 0.23287
  -7   1   058015.94  433.92   1 0.21843-0.44188 0.62258-0.48996-0.75144 0.75144
   7   1   058896.40  599.73   1-0.08033 0.30373 0.38970-0.25703-0.91743 0.91743
  -7  -1   057620.16  566.03   1-0.27015 0.04671 0.20068-0.33327-0.94166 0.94166
  -7  -1   059923.60  549.10   1 0.33376-0.55699-0.81557 0.68287 0.47269-0.47269
   7   1   057673.46  527.06   1 0.58387-0.36057-0.72841 0.86109 0.35848-0.35848
   7  -1   058702.21  600.01   1 0.53198-0.30823 0.64167-0.77443-0.55248 0.55248
   7  -1   1  889.63   68.27   1 0.62737-0.39750 0.75850-0.89114-0.17627 0.21872
  -7   1  -1  743.70   69.78   1 0.36113-0.59113 0.70284-0.57027-0.61285 0.57039
   7   1   1 1028.09  130.00   1 0.03529 0.19448 0.48957-0.35690-0.87124 0.91366
   7   1   1 1114.00  111.09   1 0.52217-0.29244-0.75746 0.89014 0.39190-0.34946
   7  -1   1  736.11  137.87   1 0.59923-0.36909 0.59474-0.72746-0.53589 0.57841
  -7   1  -1  903.21  102.24   1 0.36971-0.59991 0.72974-0.59699-0.57513 0.53263
   7  -1   2  769.85   80.90   1 0.64265-0.40634 0.75401-0.88665-0.13583 0.22074
  -7   1  -2  710.39   70.36   1 0.42970-0.66620 0.73117-0.59848-0.52984 0.44495
   7   1   2  700.96  191.89   1 0.14132 0.09504 0.57006-0.43744-0.80935 0.89421
   7   1   2  802.47  118.47   1 0.45796-0.22181-0.78197 0.91465 0.42282-0.33795
   7  -1   2  481.18   92.62   1 0.66154-0.42496 0.54422-0.67694-0.51591 0.60095
  -7   1  -2  442.80   74.05   1 0.42753-0.66419 0.70203-0.56927-0.56953 0.48453
   7   1   2  893.18  123.24   1-0.10495 0.34156 0.83569-0.70275-0.53907 0.62407
   7  -1   3 1482.95  184.50   1 0.65474-0.41221 0.74885-0.88156-0.10265 0.23003
  -7   1  -3 1181.73  102.49   1 0.46616-0.70913 0.74385-0.61116-0.47892 0.35157
   7   1   3 1060.11  134.65   1 0.23370 0.00914 0.63181-0.49924-0.73904 0.86641
  -7  -1  -3 1019.75  122.51   1 0.01363-0.25616 0.47176-0.60443-0.88161 0.75434
   7   1   3 1244.07  189.16   1 0.39331-0.15077-0.80173 0.93443 0.45002-0.32264
   7  -1   3 1423.67  159.33   1 0.71819-0.47518 0.49113-0.62385-0.49293 0.62048
  -7   1  -3 1293.54  151.01   1 0.47380-0.71691 0.67703-0.54427-0.56315 0.43565
   7   1   3 1658.75  133.70   1 0.03578 0.20729 0.82514-0.69220-0.56379 0.69129
   7  -1   4  207.40   79.41   1 0.66428-0.41532 0.74388-0.87660-0.07317 0.24302
  -7   1  -4  101.03   76.75   1 0.48641-0.73584 0.74981-0.61712-0.44852 0.27873
   7   1   4  111.80  113.82   1 0.31146-0.06219 0.67742-0.54484-0.66640 0.83622
   7   1   4  103.15   56.07   1 0.32941-0.08044-0.81644 0.94913 0.47424-0.30440
   7   1   4   68.96   78.11   1 0.18861 0.06105 0.79424-0.66142-0.57758 0.74752
   7  -1   512897.45  298.81   1 0.67250-0.41711 0.73866-0.87138-0.04595 0.25826
   7   1   512214.56  335.58   1 0.37635-0.12065 0.70999-0.57742-0.59519 0.80748
   7   1   512183.14  240.80   1 0.26867-0.01326-0.82652 0.95922 0.49464-0.28234
   7  -1   511741.20  321.67   1 0.81335-0.55737 0.38062-0.51331-0.43997 0.65256
   7   1   512219.38  291.53   1 0.34545-0.08942 0.74028-0.60753-0.57675 0.78924
   7  -1   613266.49  298.00   1 0.67975-0.41794 0.73315-0.86587-0.02014 0.27491
   7   1   614063.51  368.26   1 0.43099-0.16865 0.73166-0.59897-0.52811 0.78280
   7   1   613785.00  237.75   1 0.21305 0.04878-0.83262 0.96532 0.51121-0.25645
   7  -1   613854.20  385.42   1 0.85208-0.58967 0.32433-0.45702-0.41079 0.66589
   7   1   614294.50  314.54   1 0.49633-0.23384 0.66388-0.53112-0.55938 0.81438
   7  -1   7 8625.67  260.71   1 0.68626-0.41802 0.72733-0.86004 0.00471 0.29251
   7   1   7 7506.86  515.75   1 0.47600-0.20720 0.74685-0.61416-0.46435 0.76148
   7  -1   7 7649.15  517.51   1 0.88517-0.61631 0.26802-0.40071-0.38030 0.67792
   7   1   7 8435.90  235.62   1 0.63353-0.36480 0.56786-0.43514-0.52552 0.82314
  -7  -1  -7 7171.14  425.48   1-0.16342-0.10550 0.83501-0.96795-0.52539 0.22790
   7  -1   8 4956.18  481.87   1 0.69214-0.41747 0.72117-0.85389 0.02892 0.31077
   7   1   8 5348.98  327.55   1 0.51376-0.23849 0.75645-0.62376-0.40475 0.74433
   7  -1   8 4335.77  254.30   1 0.91396-0.64015 0.21269-0.34540-0.34558 0.68621
   7   1   8 4334.38  197.01   1 0.74947-0.47431 0.45823-0.32551-0.47782 0.81796
  -7  -1  -8 4312.41  153.65   1-0.12234-0.15304 0.83580-0.96874-0.53521 0.19522
   7  -1   913266.04  757.78   1 0.69747-0.41637 0.71466-0.84738 0.05266 0.32949
   7   1   914368.36  508.18   1 0.54651-0.26502 0.76119-0.62855-0.34915 0.73122
   7  -1   913829.41  520.89   1 0.93663-0.65660 0.15695-0.28966-0.31318 0.69639
   7   1   913035.95  409.75   1 0.84123-0.55949 0.34100-0.20831-0.41957 0.80222
  -7  -1  -912829.25  381.13   1-0.08994-0.19191 0.83538-0.96832-0.54225 0.15976
   7  -1  10  826.83  181.25   1 0.70230-0.41477 0.70779-0.84051 0.07606 0.34855
   7   1  10  211.21  126.94   1 0.57368-0.28573 0.76333-0.63069-0.29698 0.72151
   7  -1  10 1020.03  220.17   1 0.95453-0.66828 0.10187-0.23458-0.28016 0.70595
   7   1  10  669.07  132.69   1 0.90964-0.62339 0.22216-0.08945-0.35098 0.77677
  -7  -1 -10  705.34  121.66   1-0.06657-0.22174 0.83451-0.96744-0.54695 0.12195
   7  -1  1117280.20  711.78   1 0.70666-0.41270 0.70055-0.83327 0.09921 0.36786
   7   1  1117282.83  502.05   1 0.59698-0.30258 0.76296-0.63032-0.24795 0.71493
   7  -1  1115879.14  481.97   1 0.96793-0.67546 0.04753-0.18024-0.24665 0.71501
   7   1  1116446.28  390.37   1 0.95427-0.66180 0.10276 0.02993-0.28071 0.74907
  -7  -1 -1115236.37  340.65   1-0.05236-0.24242 0.83374-0.96668-0.54965 0.08216
   7  -1  12  672.38  274.71   1 0.71057-0.41018 0.69293-0.82565 0.12218 0.38735
   7   1  12  867.84  203.60   1 0.61709-0.31624 0.76060-0.62796-0.20166 0.71109
   7   1  12  768.96  119.62   1 0.97716-0.67675-0.01380 0.14639-0.21204 0.72150
   7  -1  12  757.28  173.93   1 0.97620-0.67579-0.00647-0.12611-0.21675 0.72622
  -7  -1 -12  517.09   82.88   1-0.04733-0.25391 0.83343-0.96637-0.55058 0.04058
   7  -1  1325918.44  804.90   1 0.71382-0.40635 0.68523-0.81783 0.14459 0.40745
   7   1  1326517.54  709.03   1 0.98249-0.67565-0.12370 0.25630-0.13931 0.69123
   7  -1  1328581.91  867.32   1 0.98141-0.67457-0.05898-0.07360-0.18260 0.73452
   7  -1  14 4380.81  731.43   1 0.71688-0.40295 0.67681-0.80941 0.16733 0.42717
   7  -1  14 4629.22  310.52   1 0.98275-0.66949-0.11069-0.02189-0.14811 0.74249
   7  -1  15 1268.87  371.18   1 0.71951-0.39912 0.66797-0.80057 0.19001 0.44696
   7  -1  15 1017.10  260.87   1 0.98032-0.66063-0.16162 0.02903-0.11331 0.75014
   7  -1  16 1056.16  316.47   1 0.72172-0.39486 0.65870-0.79131 0.21263 0.46679
   7   1  16  389.19  154.61   1 0.67506-0.34896 0.73682-0.60411-0.03704 0.71643
   7  -1  16  413.20  152.10   1 0.97424-0.64790-0.21147 0.07884-0.07827 0.75763
   7  -1  17 5052.63  576.60   1 0.72350-0.39018 0.64900-0.78160 0.23523 0.48666
   7   1  17 3174.54  704.03   1 0.68511-0.35258 0.72843-0.59571 0.00018 0.72167
   7  -1  17 4963.70  377.80   1 0.96441-0.63161-0.26092 0.12829-0.04277 0.76459
   7  -1  18  216.35  123.76   1 0.72485-0.38507 0.63884-0.77144 0.25782 0.50654
   7   1  18  677.53  227.28   1 0.69384-0.35487 0.71921-0.58649 0.03624 0.72806
   7  -1  19  804.75  240.19   1 0.72575-0.37951 0.62821-0.76081 0.28040 0.52642
   7   1  19  807.25  257.41   1 0.70135-0.35596 0.70923-0.57651 0.07130 0.73547
   7   3 -19  385.64  204.68   1-0.62312 0.72474-0.28631 0.68446-0.72783-0.07914
  -7  -3  19  355.25  152.41   1 0.70895-0.80938-0.64900 0.25118 0.27599 0.53085
  -7   3  18   63.50   95.63   1 0.72513-0.83229 0.63605-0.23824 0.26383 0.50053
   7   3 -18  157.98  204.70   1-0.62206 0.73010-0.28429 0.68244-0.72952-0.03497
  -7  -3  18   22.53  108.30   1 0.72524-0.83214-0.63603 0.23820 0.26358 0.50079
  -7   3  17 2670.43  539.77   1 0.72354-0.83716 0.64871-0.25090 0.23589 0.48600
   7   3 -17 4270.62  588.46   1-0.62001 0.73447-0.28040 0.67855-0.73276 0.01073
  -7  -3  17 3060.81  580.69   1 0.73994-0.85330-0.62369 0.22586 0.25196 0.46995
  -7   3  16 4452.28  632.88   1 0.72123-0.84131 0.66094-0.26313 0.20726 0.47216
   7   3 -16 5441.90  489.09   1-0.61685 0.73772-0.27444 0.67259-0.73767 0.05811
  -7  -3  16 5547.67  787.42   1 0.75311-0.87293-0.61209 0.21426 0.24118 0.43826
  -7   3  15 4858.71  804.77   1 0.71814-0.84468 0.67280-0.27499 0.17775 0.45921
   7   3 -15 7322.35  464.83   1-0.61241 0.73970-0.26618 0.66432-0.74437 0.10728
  -7  -3  15 5584.89  793.40   1 0.76478-0.89107-0.60133 0.20351 0.23130 0.40567
  -7   3  14 3237.91  577.44   1 0.71418-0.84718 0.68432-0.28651 0.14708 0.44741
   7   3 -14 4376.60  440.37   1-0.60649 0.74019-0.25533 0.65347-0.75297 0.15835
  -7  -3  14 4441.36  690.33   1 0.77499-0.90774-0.59153 0.19371 0.22240 0.37211
  -7   3  13  330.96  116.88   1 0.70943-0.84909 0.69528-0.29713 0.11525 0.43675
   7   3 -13  269.91  230.83   1-0.59839 0.73858-0.24227 0.64003-0.76369 0.21177
  -7  -3  13   55.17  106.27   1 0.78375-0.92297-0.58282 0.18500 0.21457 0.33748
  -7   3  1212113.85  395.49   1 0.70327-0.84936 0.70628-0.30813 0.08101 0.42852
   7   3 -1212855.27  594.82   1-0.58868 0.73526-0.22526 0.62302-0.77633 0.26687
  -7  -3  1212921.07  911.78   1 0.79104-0.93672-0.57535 0.17752 0.20789 0.30169
  -7   3  11 3242.93  281.91   1 0.69558-0.84810 0.71709-0.31894 0.04400 0.42308
   7   3 -11 5095.74  477.93   1-0.57655 0.72952-0.20457 0.60232-0.79103 0.32402
  -7  -3  11 5417.70  335.01   1 0.79683-0.94898-0.56925 0.17143 0.20248 0.26464
   7  -3 -11 5058.21  198.13   1 0.86972-0.71677 0.29546-0.69353-0.39531-0.07237
  -7   3  10 2355.03  422.30   1 0.68585-0.84480 0.72772-0.32957 0.00309 0.42152
   7   3 -10 2635.08  411.44   1-0.56152 0.72088-0.17975 0.57751-0.80769 0.38314
   7  -3 -10 2125.85  243.87   1 0.35553-0.19665-0.81095 0.41285 0.46470-0.88931
  -7  -3  10 2524.98  379.65   1 0.80106-0.95968-0.56471 0.16689 0.19846 0.22618
   7  -3 -10 2926.03  348.20   1 0.85430-0.69491 0.32083-0.71890-0.40893-0.01623
  -7   3   9 4630.25  361.14   1 0.67322-0.83860 0.73815-0.34000-0.04344 0.42560
   7  -3  -9 4504.19  186.75   1-0.03048 0.19648 0.43420-0.83220-0.90029 0.51848
   7   3  -9 4626.13  302.18   1-0.54306 0.70882-0.15034 0.54810-0.82611 0.44402
   7  -3  -9 5147.66  218.20   1 0.84529-0.67946 0.33486-0.73293-0.41635 0.03369
  -7   3   8 9535.88  399.50   1 0.65613-0.82794 0.74818-0.35003-0.09846 0.43816
   7  -3  -8 9280.99  379.97   1-0.11215 0.28453 0.36013-0.75813-0.92613 0.58673
   7   3  -8 9404.13  497.70   1-0.52057 0.69271-0.11588 0.51364-0.84591 0.50627
  -7  -3   810234.39  484.06   1 0.80440-0.97595-0.56107 0.16325 0.19526 0.14446
   7  -3  -8 9985.80  435.09   1 0.84129-0.66902 0.34091-0.73898-0.41952 0.07938
  -7   3   8 8707.91  359.50   1-0.04265-0.12931 0.83312-0.43431-0.55143 0.89142
  -7   3   7 1022.37  178.39   1 0.63064-0.80887 0.75769-0.35976-0.16790 0.46507
   7  -3  -7  588.44  118.71   1-0.21877 0.39670 0.25574-0.65354-0.94166 0.64460
   7   3  -7  739.19  301.52   1-0.49337 0.67191-0.07598 0.47373-0.86648 0.56930
  -7  -3   7 1370.65  275.79   1 0.80318-0.98119-0.56240 0.16458 0.19643 0.10082
   7  -3  -7  790.44  163.59   1 0.84127-0.66257 0.34093-0.73901-0.41953 0.12191
  -7   3   6 2687.95  125.60   1 0.59261-0.77729 0.76321-0.36529-0.25750 0.51221
   7  -3  -6 2768.75  138.28   1-0.34977 0.53421 0.11032-0.50789-0.93031 0.67575
   7   3  -6 2756.24  264.92   1-0.46068 0.64513-0.03114 0.42871-0.88701 0.63245
  -7  -3   6 2932.80  206.39   1 0.79971-0.98418-0.56617 0.16835 0.19975 0.05503
   7  -3  -6 2804.22  205.84   1 0.84443-0.65928 0.33617-0.73424-0.41704 0.16193
  -7   3   548456.87 1273.33   1 0.52639-0.71767 0.75891-0.36084-0.38334 0.59558
   7   3  -549750.04 1459.33   1-0.42205 0.61300 0.02034 0.37722-0.90634 0.69420
   7  -3  -549217.37 1299.94   1-0.49410 0.68542-0.07703-0.32072-0.86598 0.65370
  -7  -3   549208.32 1419.29   1 0.79363-0.98457-0.57264 0.17481 0.20548 0.00684
   7  -3  -549958.12 1387.30   1 0.85007-0.65848 0.32749-0.72556-0.41246 0.19987
  -7   3   421175.63  572.38   1 0.41048-0.60836 0.72482-0.32709-0.55328 0.72311
   7  -3  -420126.36  550.19   1-0.61934 0.81719-0.27913-0.11901-0.73382 0.56393
  -7  -3   420738.24  665.27   1 0.78448-0.98188-0.58209 0.18426 0.21390-0.04404
   7  -3  -418541.51  590.49   1 0.85763-0.65960 0.31551-0.71358-0.40609 0.23603
  -7   3   310724.76  297.33   1 0.22222-0.42630 0.62501-0.22714-0.74830 0.87559
  -7  -3   312041.25 1084.56   1 0.77162-0.97549-0.59481 0.19698 0.22537-0.09797
   7  -3  -310792.70  407.54   1 0.86662-0.66215 0.30072-0.69879-0.39816 0.27061
  -7   3   214198.59  382.49   1 0.72176-0.93223 0.55802-0.16003 0.40945-0.32454
  -7   3   214456.29  399.44   1-0.01769-0.19294 0.44526-0.04726-0.89522 0.98007
   7   3  -214308.39  596.70   1-0.26714 0.47758 0.20398 0.19381-0.94181 0.85694
  -7  -3   214058.78  772.65   1 0.75423-0.96457-0.61107 0.21324 0.24024-0.15531
   7  -3  -214471.90  501.15   1 0.87661-0.66570 0.28350-0.68158-0.38881 0.30377
  -7   3   1 1026.23  150.93   1 0.72589-0.94289 0.62588-0.22807 0.28521-0.24275
   7   3  -1 1008.49  197.81   1-0.20391 0.42085 0.27116 0.12663-0.94068 0.89824
  -7   3   1 1270.94  101.42   1-0.24643 0.02949 0.22645 0.17134-0.94233 0.98476
  -7  -3   1 1705.03  254.26   1 0.73120-0.94801-0.63110 0.23328 0.25892-0.21645
   7  -3  -1 1731.43  180.63   1 0.88723-0.66989 0.26417-0.66224-0.37818 0.33566
  -7   3   0 4686.65  157.03   1 0.72000-0.94346 0.66612-0.26831 0.19461-0.19461
   7   3   0 4945.69  304.03   1-0.13557 0.35897 0.33779 0.06020-0.93140 0.93140
  -7   3   0 4991.30  208.20   1-0.41655 0.19312 0.02746 0.37010-0.90869 0.90869
  -7  -3   0 6190.97  725.01   1 0.70108-0.92434-0.65502 0.25720 0.28182-0.28182
   7  -3   0 4992.56  289.71   1 0.89918-0.67514 0.24391-0.64203-0.36327 0.36327
  -7   3  -1 1642.95  204.04   1 0.71128-0.94095 0.69138-0.29323 0.12669-0.16915
   7   3   1 2915.45  316.37   1-0.06581 0.29559 0.40289-0.00488-0.91287 0.95530
  -7   3  -1 2775.40  169.00   1-0.52793 0.29827-0.12700 0.52476-0.83973 0.79727
  -7  -3  -1 2749.33  328.91   1 0.66191-0.89165-0.68277 0.28494 0.30933-0.35179
   7  -3   1 2732.20  222.06   1 0.91017-0.67991 0.22101-0.61914-0.35033 0.39291
  -7   3  -2 1327.07  258.73   1 0.70135-0.93745 0.70923-0.31108 0.07130-0.15622
   7   3   2 2260.48  257.64   1 0.00458 0.23156 0.46420-0.06620-0.88571 0.97056
  -7   3  -2 2338.46  158.47   1-0.59694 0.36089-0.23971 0.63747-0.76562 0.68071
  -7  -3  -2 2682.58  368.79   1 0.61104-0.84720-0.71368 0.31564 0.34246-0.42733
   7  -3   2 2117.75  232.59   1 0.92095-0.68447 0.19668-0.59481-0.33638 0.42154
  -7   3  -3 4546.95  431.47   1 0.69117-0.93370 0.72226-0.32411 0.02477-0.15216
   7   3   3 6366.14  395.67   1 0.07454 0.16827 0.52009-0.12222-0.85084 0.97813
  -7   3  -3 6711.56  274.76   1-0.64035 0.39759-0.32037 0.71852-0.69806 0.57065
  -7  -3  -3 8008.25  651.99   1 0.54542-0.78801-0.74718 0.34914 0.37976-0.50707
   7  -3   3 6718.98  337.53   1 0.93133-0.68862 0.17107-0.56920-0.32148 0.44922
   7   3   4 3046.44  260.79   1 0.14122 0.10805 0.56999-0.17212-0.80941 0.97913
  -7   3  -4 3974.00  219.87   1-0.66686 0.41768-0.37807 0.77621-0.64215 0.47226
  -7  -3  -4 3915.20  325.33   1 0.46059-0.70961-0.78107 0.38303 0.42163-0.59138
   7   3   4 2908.98  158.24   1 0.96114-0.71224-0.27402 0.67191-0.03322 0.20306
   7  -3   4 3836.51  247.26   1 0.94112-0.69219 0.14433-0.54246-0.30570 0.47602
   7   3   516118.80  714.61   1 0.20414 0.05158 0.61329-0.21541-0.76301 0.97515
  -7   3  -517457.08  702.58   1-0.68363 0.42803-0.41961 0.81776-0.59713 0.38477
  -7  -3  -516986.98  632.75   1 0.35168-0.60708-0.81180 0.41370 0.46614-0.67844
   7   3   515775.75  596.56   1 0.96513-0.70977-0.25786 0.65575-0.04500 0.25729
   7  -3   513845.56  627.51   1 0.95017-0.69502 0.11660-0.51472-0.28909 0.50198
   7  -3   614619.81  584.57   1 0.69401-0.43185 0.45000-0.84799 0.56199-0.30726
   7   3   614624.47  647.84   1 0.26326-0.00114 0.64993-0.25220-0.71293 0.96767
  -7  -3  -614848.71  553.05   1 0.21066-0.47250-0.83282 0.43472 0.51188-0.76665
   7   3   613958.56  534.15   1 0.97083-0.70902-0.23092 0.62881-0.06441 0.31917
   7  -3   616539.97  737.55   1 0.95835-0.69698 0.08798-0.48611-0.27169 0.52716
   7  -3   735939.71  804.89   1 0.70121-0.43258 0.47180-0.86979 0.53450-0.23732
   7   3   737753.96  908.48   1 0.31691-0.04837 0.68036-0.28262-0.66081 0.95800
   7   3   731183.04  631.68   1 0.97760-0.70934-0.18778 0.58567-0.09497 0.39219
   7   3   735560.15  706.88   1-0.02551 0.29444 0.83183-0.43302-0.55443 0.85193
   7  -3   8 4180.96  261.01   1 0.70593-0.43084 0.48746-0.88545 0.51384-0.17421
   7   3   8 4452.85  319.04   1 0.36569-0.09072 0.70502-0.30729-0.60762 0.94728
   7  -3   8 4595.04  331.85   1 0.97071-0.69600 0.02787-0.42565-0.23862 0.57827
   7   3   8 4175.47  189.29   1 0.20824 0.06735 0.78877-0.39030-0.57833 0.91821
   7  -3   936791.83 1260.58   1 0.70901-0.42746 0.49847-0.89646 0.49881-0.11672
   7   3   935836.24 1279.41   1 0.41071-0.12898 0.72366-0.32560-0.55463 0.93666
   7  -3   935773.93 1272.35   1 0.97568-0.69454-0.00271-0.39506-0.21916 0.60126
   7  -3  1010006.18  432.03   1 0.71097-0.42296 0.50590-0.90389 0.48844-0.06389
   7   3  1010047.14  444.27   1 0.45029-0.16210 0.73862-0.34056-0.50166 0.92614
   7  -3  1010343.13  523.68   1 0.97940-0.69184-0.03384-0.36394-0.19906 0.62362
   7  -3  1140622.06 1126.90   1 0.71213-0.41766 0.51049-0.90847 0.48193-0.01493
   7   3  1139402.87 1101.30   1 0.48577-0.19112 0.74963-0.35157-0.44951 0.91644
   7  -3  1141838.46 1211.97   1 0.98178-0.68780-0.06544-0.33233-0.17834 0.64535
   7  -3  12 3411.13  327.12   1 0.71270-0.41176 0.51278-0.91076 0.47865 0.03080
   7   3  12 3039.49  337.92   1 0.51752-0.21641 0.75722-0.35916-0.39845 0.90783
   7  -3  12 2835.89  321.95   1 0.98277-0.68236-0.09747-0.30030-0.15701 0.66648
   7  -3  13  216.42  153.90   1 0.71279-0.40539 0.51316-0.91115 0.47809 0.07381
   7   3  13  336.83  190.70   1 0.54689-0.23958 0.76123-0.36331-0.34845 0.90033
   7  -3  13  275.54  165.38   1 0.98228-0.67544-0.12988-0.26790-0.13510 0.68702
   7  -3  14  356.81  164.86   1 0.71249-0.39863 0.51194-0.90993 0.47985 0.11451
   7   3  14  541.16  263.55   1 0.57221-0.25845 0.76328-0.36536-0.29993 0.89426
   7  -3  14  116.10  128.38   1 0.98023-0.66697-0.16262-0.23515-0.11261 0.70699
   7  -3  15 2314.97  269.10   1 0.71184-0.39152 0.50933-0.90731 0.48358 0.15323
   7   3  15 3618.09  418.44   1 0.59481-0.27459 0.76310-0.36517-0.25273 0.88951
   7  -3  15 3708.61  390.19   1 0.97660-0.65672-0.19548-0.20240-0.08957 0.72646
   7  -3  16  334.37  142.24   1 0.71086-0.38408 0.50549-0.90348 0.48901 0.19025
   7   3  16  191.02  129.97   1 0.61494-0.28827 0.76096-0.36304-0.20682 0.88605
   7  -3  16  466.93  249.03   1 0.97124-0.64490-0.22876-0.16912-0.06596 0.74531
   7  -3  17 1744.39  285.65   1 0.70957-0.37632 0.50056-0.89855 0.49592 0.22580
   7   3  17 1745.52  251.08   1 0.63286-0.29973 0.75709-0.35917-0.16213 0.88382
   7  -3  17 1760.27  286.39   1 0.96408-0.63129-0.26229-0.13559-0.04178 0.76359
   7   5 -14 1275.06  294.88   1-0.48888 0.62268-0.06955 0.73248-0.86957 0.27519
  -7  -5  14 1164.99  299.56   1 0.78717-0.91992-0.57935-0.08368 0.21145 0.38306
   7   5 -13   83.61  184.93   1-0.47747 0.61643-0.05439 0.71701-0.87695 0.32541
   7   5 -12 2294.21  444.51   1-0.46383 0.60928-0.03546 0.69808-0.88521 0.37609
  -7  -5  12 3448.19  448.86   1 0.80002-0.94571-0.56583-0.09720 0.19945 0.31013
   7   5 -11 1175.37  222.74   1-0.44791 0.59987-0.01383 0.67645-0.89396 0.42728
  -7  -5  11  223.62  145.77   1 0.80466-0.95681-0.56078-0.10225 0.19501 0.27211
   7   5 -10 1147.18  261.25   1-0.42950 0.58796 0.01061 0.65200-0.90300 0.47873
  -7  -5  10 1203.25  228.27   1 0.80807-0.96670-0.55695-0.10647 0.19185 0.23270
   7   5  -9  681.30  323.12   1-0.40838 0.57333 0.03796 0.62465-0.91202 0.53018
  -7  -5   9  394.47  187.96   1 0.81020-0.97527-0.55457-0.10884 0.18978 0.19232
   7   5  -8 3515.75  332.18   1-0.38432 0.55577 0.06826 0.59435-0.92067 0.58126
  -7  -5   8 2809.39  270.14   1 0.81095-0.98248-0.55372-0.10970 0.18903 0.15061
   7   5  -7 1655.55  288.24   1-0.35713 0.53507 0.10150 0.56111-0.92852 0.63153
  -7  -5   7 1217.81  187.93   1 0.81024-0.98822-0.55452-0.10890 0.18973 0.10745
   7  -5  -7 1457.56  187.92   1 0.98251-0.80418-0.08311-0.57986-0.16661-0.13056
   7   5  -6  800.13  329.98   1-0.32666 0.51110 0.13757 0.52503-0.93507 0.68051
  -7  -5   6   53.70  129.31   1 0.80792-0.99235-0.55712-0.10629 0.19201 0.06272
   7  -5  -6  597.02  179.81   1 0.98168-0.79693-0.06360-0.59936-0.17955-0.07517
   7   5  -5  506.85  304.29   1-0.29214 0.48307 0.17623 0.48675-0.93999 0.72780
  -7  -5   5  574.33  264.79   1 0.80378-0.99472-0.56175-0.10127 0.19586 0.01646
   7  -5  -5   97.78   85.46   1 0.98078-0.78960-0.04981-0.61316-0.18863-0.02364
   7   5  -418412.52 1195.22   1-0.25492 0.45235 0.21729 0.44570-0.94222 0.77247
  -7  -5   415349.13  989.18   1 0.79759-0.99500-0.56844-0.09459 0.20176-0.03189
   7  -5  -417002.52 1059.30   1 0.98004-0.78243-0.04074-0.62223-0.19456 0.02474
  -7   5   3  403.73  122.96   1 0.14868-0.35276 0.57532 0.08779-0.80429 0.93158
   7   5  -3 1109.07  303.48   1-0.21443 0.41837 0.26026 0.40272-0.94142 0.81411
  -7  -5   3 1734.01  257.01   1 0.78904-0.99291-0.57742-0.08561 0.20973-0.08233
   7  -5  -3  564.44  175.15   1 0.97957-0.77554-0.03563-0.62734-0.19789 0.07053
  -7   5   2  815.42  176.69   1 0.04178-0.25242 0.49483 0.16850-0.86798 0.95283
   7   5  -2  985.84  286.83   1-0.17091 0.38134 0.30462 0.35837-0.93701 0.85213
  -7  -5   2 1962.78  508.53   1 0.77771-0.98805-0.58885-0.07417 0.21999-0.13506
   7  -5  -2 1257.72  321.18   1 0.97941-0.76895-0.03393-0.62903-0.19900 0.11409
  -7   5   1 3016.26  185.64   1-0.06163-0.15538 0.40665 0.25668-0.91149 0.95392
   7   5  -1 2579.78  256.78   1-0.12338 0.34040 0.34949 0.31384-0.92878 0.88635
  -7  -5   1 3640.78  545.68   1 0.76308-0.97988-0.60293-0.06010 0.23276-0.19030
   7  -5  -1 3063.08  286.79   1 0.97953-0.76265-0.03519-0.62778-0.19818 0.15573
   7   5   0  -42.05  187.95   1-0.07502 0.29841 0.39455 0.26878-0.91580 0.91580
  -7   5   0  586.72  156.38   1-0.16034-0.06309 0.31511 0.34788-0.93541 0.93541
  -7  -5   0  965.33  245.24   1 0.74444-0.96771-0.61978-0.04324 0.24832-0.24832
   7  -5   0  407.16  161.53   1 0.97989-0.75658-0.03904-0.62393-0.19567 0.19567
   7   5   1  490.11  215.08   1-0.02503 0.25481 0.43893 0.22440-0.89816 0.94059
  -7   5  -1  504.24  175.08   1-0.24575 0.01581 0.22718 0.43581-0.94233 0.89989
  -7  -5  -1  514.79  157.77   1 0.72090-0.95064-0.63955-0.02347 0.26694-0.30940
   7  -5   1  319.03  166.24   1 0.98042-0.75068-0.04519-0.61778-0.19165 0.23411
   7   5   2 4401.33  420.91   1 0.02593 0.21022 0.48192 0.18141-0.87582 0.96067
  -7   5  -2 4046.68  316.38   1-0.31924 0.08279 0.14535 0.51763-0.93645 0.85158
  -7  -5  -2 3437.03  466.15   1 0.69128-0.92748-0.66230-0.00073 0.28893-0.37386
   7  -5   2 5362.99  452.82   1 0.98104-0.74488-0.05339-0.60958-0.18628 0.27119
   7   5   3  280.89  191.06   1 0.07786 0.16495 0.52267 0.14044-0.84896 0.97625
  -7   5  -3  685.42  252.31   1-0.38212 0.13920 0.07098 0.59163-0.92137 0.79410
  -7  -5  -3  529.47  165.07   1 0.65399-0.89666-0.68797 0.02493 0.31461-0.44201
   7  -5   3 1013.97  327.78   1 0.98167-0.73909-0.06342-0.59955-0.17967 0.30704
   7   5   4  524.31  205.81   1 0.12879 0.12048 0.56099 0.10212-0.81773 0.98744
  -7   5  -4  690.71  230.23   1-0.43288 0.18346 0.00616 0.65644-0.90142 0.73172
  -7  -5  -4  149.16   82.10   1 0.60662-0.85563-0.71616 0.05277 0.34512-0.51487
   7  -5   4  592.57  212.22   1 0.98223-0.73323-0.07512-0.58785-0.17193 0.34175
   7   5   5  525.57  247.80   1 0.17872 0.07700 0.59625 0.06686-0.78264 0.99478
  -7   5  -5  732.65  234.55   1-0.47424 0.21832-0.04987 0.71249-0.87897 0.66684
  -7  -5  -5  264.82   93.53   1 0.54674-0.80218-0.74658 0.08318 0.37906-0.59124
   7  -5   5  454.54  182.39   1 0.98264-0.72720-0.08832-0.57465-0.16314 0.37542
   7   5   6 6688.84  524.79   1 0.22713 0.03505 0.62814 0.03497-0.74420 0.99877
  -7   5  -6 6659.29  517.91   1-0.50807 0.24646-0.09732 0.76024-0.85579 0.60106
   7  -5   6 8498.43  417.42   1 0.98279-0.72093-0.10289-0.56008-0.15337 0.40811
   7   5   7 7259.56  369.81   1 0.27425-0.00571 0.65643 0.00645-0.70276 0.99996
  -7   5  -7 7432.01  337.62   1-0.53492 0.26692-0.13770 0.80063-0.83360 0.53641
   7  -5   7 8090.08  392.73   1 0.98262-0.71433-0.11871-0.54426-0.14269 0.43988
   7   5   8  226.14  170.85   1 0.31844-0.04347 0.68117-0.01829-0.65923 0.99888
  -7   5  -8   15.66  140.68   1-0.55646 0.28207-0.17158 0.83450-0.81296 0.47331
   7  -5   8  163.14  148.29   1 0.98203-0.70732-0.13567-0.52729-0.13115 0.47079
   7   5   9 3041.45  311.89   1 0.36012-0.07873 0.70236-0.03947-0.61400 0.99611
  -7   5  -9 2311.63  274.22   1-0.57369 0.29290-0.19978 0.86270-0.79433 0.41223
   7  -5   9 2029.65  270.31   1 0.98095-0.69981-0.15369-0.50928-0.11878 0.50088
   7   5  10 5632.66  657.07   1 0.39915-0.11134 0.72009-0.05720-0.56756 0.99213
  -7   5 -10 3858.66  470.82   1-0.58741 0.30023-0.22306 0.88598-0.77793 0.35338
   7  -5  10 5362.69  654.73   1 0.97929-0.69173-0.17268-0.49029-0.10564 0.53020
   7   5  11  717.71  242.14   1 0.43670-0.14205 0.73378-0.07034-0.52042 0.98735
  -7   5 -11  445.56  263.64   1-0.59828 0.30471-0.24207 0.90500-0.76384 0.29683
   7   5  12  945.84  207.39   1 0.47032-0.16921 0.74514-0.08170-0.47281 0.98218
  -7   5 -12  391.51  204.13   1-0.60734 0.30684-0.25688 0.92045-0.75175 0.24208
   7  -5  12  205.61  216.00   1 0.97396-0.67343-0.21321-0.44993-0.07704 0.58655
   7   5  13 1684.08  350.18   1 0.50133-0.19376 0.75364-0.09020-0.42506 0.97689
  -7   5 -13 1087.92  279.67   1-0.61392 0.30700-0.26897 0.93255-0.74212 0.18997
   7  -5  13 1055.92  264.20   1 0.97011-0.66313-0.23465-0.42848-0.06174 0.61371
  -8   0  21  287.56  143.45   1 0.69796-0.81755 0.46171-0.46171 0.54741 0.34413
  -8   0  20 5492.64  611.10   1 0.70038-0.82643 0.46919-0.46919 0.53787 0.31121
  -8   0  19  277.80  149.62   1 0.70238-0.83490 0.47558-0.47558 0.52959 0.27704
  -8   0  1810122.03  406.17   1 0.70396-0.84294 0.48078-0.48078 0.52275 0.24143
  -8   0  1813970.07  355.13   1 0.36458-0.50387-0.80888 0.80888 0.46128 0.30301
  -8   0  17   71.23  115.15   1 0.70511-0.85055 0.48465-0.48465 0.51760 0.20412
  -8   0  17  -32.19   66.76   1 0.38500-0.53072-0.80389 0.80389 0.45334 0.26848
  -8   0  16 1211.01  290.36   1 0.70580-0.85770 0.48701-0.48701 0.51445 0.16482
  -8   0  16 1200.32  273.05   1 0.40160-0.55375-0.79950 0.79950 0.44666 0.23270
  -8   0  15  160.72  121.47   1 0.70597-0.86433 0.48760-0.48760 0.51366 0.12316
  -8   0  15  199.27   96.53   1 0.41498-0.57374-0.79548 0.79548 0.44157 0.19498
  -8   0  14  661.47  178.96   1 0.70553-0.87035 0.48609-0.48609 0.51569 0.07867
  -8   0  14  506.86  121.13   1 0.42378-0.58897-0.79289 0.79289 0.43785 0.15626
  -8   0  13  164.70  115.11   1 0.70433-0.87562 0.48201-0.48201 0.52112 0.03078
  -8   0  13  207.91   88.78   1 0.42850-0.60012-0.79147 0.79147 0.43583 0.11584
  -8   0  12  988.99  235.62   1 0.70212-0.87987 0.47473-0.47473 0.53070-0.02125
  -8   0  12  564.48  139.09   1 0.42885-0.60689-0.79136 0.79136 0.43568 0.07355
  -8   0  11   93.34   96.85   1 0.69849-0.88271 0.46333-0.46333 0.54536-0.07835
  -8   0  11  217.03   67.82   1 0.42442-0.60890-0.79270 0.79270 0.43758 0.02922
  -8   0  1066153.65 1705.93   1 0.41444-0.60521-0.79588 0.79588 0.44135-0.01675
   8   0  -9  137.53  105.73   1-0.68399 0.88170-0.42058 0.42058-0.59603 0.21377
  -8   0   9   41.84   44.94   1 0.39886-0.59606-0.80024 0.80024 0.44778-0.06563
   8   0  -8146662.5 1910.26   1-0.67023 0.87435-0.38603 0.38603-0.63384 0.29406
  -8   0   8145918.5 1868.75   1 0.37660-0.58023-0.80600 0.80600 0.45664-0.11696
   8   0  -7   49.70   32.94   1 0.72601-0.51585 0.62336-0.62336 0.29037-0.58762
  -8   0   7  188.41  107.12   1 0.34678-0.55686-0.81287 0.81287 0.46795-0.17072
   8   0  -7  121.65   53.47   1 0.70765-0.49775-0.65000 0.65000 0.27696-0.57422
   8   0  -6 8058.25  205.95   1 0.72299-0.50646 0.56667-0.56667 0.39517-0.64989
   8   0  -6 8059.87  249.28   1-0.61379 0.83074-0.26873 0.26873-0.74232 0.48748
  -8   0   6 9424.95  258.94   1 0.30849-0.52500-0.82032 0.82032 0.48155-0.22678
   8   0  -6 8179.70  525.26   1 0.63968-0.42331-0.69703 0.69703 0.32394-0.57874
   8   0  -5  136.64   39.08   1 0.70514-0.48215 0.48475-0.48475 0.51747-0.72974
   8   0  -5  147.80   82.53   1-0.55854 0.78176-0.17493 0.17493-0.81081 0.59853
  -8   0   5  208.28  104.69   1 0.26082-0.48376-0.82756 0.82756 0.49710-0.28480
   8   0  -5   67.66   39.33   1 0.56407-0.34102-0.73836 0.73836 0.36963-0.58182
   8   0  -440627.12  429.68   1-0.47331 0.70267-0.04858 0.04858-0.87955 0.70984
  -8   0   440143.31  398.63   1-0.66159 0.43180-0.36595 0.36595-0.65449 0.82438
   8   0  -438906.26  424.52   1 0.48203-0.25254-0.77341 0.77341 0.41166-0.58141
   8   0  -3  378.12  146.01   1-0.34976 0.58562 0.11034-0.11034-0.93031 0.80303
  -8   0   3  101.41   66.24   1-0.57823 0.34223-0.20740 0.20740-0.78907 0.91643
   8   0  -3   -2.88   50.37   1 0.39503-0.15922-0.80127 0.80127 0.44933-0.57671
   8   0  -3  126.53  104.79   1-0.13477 0.37102 0.83572-0.83572-0.53235 0.40485
   8   0  -232217.25  370.31   1-0.19305 0.43540 0.28229-0.28229-0.93970 0.85482
  -8   0   230907.20  334.31   1-0.44885 0.20649-0.01508 0.01508-0.89347 0.97833
   8   0  -230939.29  349.94   1 0.30521-0.06296-0.82089 0.82089 0.48267-0.56759
   8   0  -232179.87  416.21   1-0.05601 0.29872 0.83396-0.83396-0.54897 0.46397
   8   0  -1  -96.81   80.66   1-0.02498 0.27391 0.43898-0.43898-0.89814 0.85572
  -8   0   1  210.67   75.58   1-0.28840 0.03954 0.18043-0.18043-0.94035 0.98279
   8   0  -1  -38.21   53.31   1 0.21515 0.03353-0.83244 0.83244 0.51062-0.55308
   8   0   0 2659.29  144.16   1 0.12768 0.12768 0.56019-0.56019-0.81846 0.81846
  -8   0   0 2985.31  158.77   1-0.12765-0.12765 0.34540-0.34540-0.92973 0.92973
   8   0   0 2741.53  146.72   1 0.12785 0.12785 0.80897-0.80897-0.57377 0.57377
  -8   0   0 2557.73  116.88   1-0.12781-0.12781 0.83578-0.83578-0.53396 0.53396
   8   0   1  271.54   83.43   1 0.25166 0.01027 0.64293-0.64293-0.72339 0.76585
  -8   0  -1  221.83   73.62   1 0.00898-0.27067 0.46788-0.46788-0.88374 0.84131
   8   0   1    5.74  124.31   1 0.22833 0.03385 0.78280-0.78280-0.57886 0.62134
  -8   0  -1   77.17   89.83   1-0.04515-0.21694 0.83329-0.83329-0.55097 0.50848
   8   0   2 4415.79  211.11   1 0.34666-0.07829 0.69576-0.69576-0.62907 0.71399
  -8   0  -2 4164.16  167.61   1 0.11407-0.38236 0.55016-0.55016-0.82722 0.74236
   8   0   2 4082.92  176.84   1 0.33041-0.06174 0.74653-0.74653-0.57750 0.66247
  -8   0  -3  219.29   74.23   1 0.19130-0.46604 0.60476-0.60476-0.77308 0.64580
   8   0   3  201.81  125.34   1 0.43087-0.15579 0.70031-0.70031-0.56913 0.69662
  -8   0  -3  387.43  121.02   1 0.09741-0.37256 0.81512-0.81512-0.57103 0.44358
   8   0   4447510.525064.93   1 0.52639-0.24486 0.64527-0.64527-0.55364 0.72364
  -8   0  -4411318.723033.84   1 0.15533-0.43697 0.80271-0.80271-0.57577 0.40583
   8   0   5  133.85  114.46   1 0.61487-0.32704 0.58275-0.58275-0.53134 0.74393
  -8   0  -5  169.56   74.29   1 0.20393-0.49204 0.79000-0.79000-0.57819 0.36576
   8   0   661788.44  912.84   1 0.55161-0.25757 0.76178-0.76178-0.33971 0.59443
   8   0   662556.25  914.17   1 0.69408-0.39983 0.51466-0.51466-0.50334 0.75845
  -8   0  -658231.93  817.68   1 0.24349-0.53809 0.77805-0.77805-0.57908 0.32417
   8   0   7  248.33  104.67   1 0.57939-0.27889 0.76345-0.76345-0.28537 0.58254
  -8   0  -7  112.88   94.31   1 0.27459-0.57567 0.76762-0.76762-0.57909 0.28169
   8   0   8 5963.57  277.89   1 0.60238-0.29543 0.76254-0.76254-0.23592 0.57554
   8   0   8 6156.78  266.81   1 0.82215-0.51488 0.36857-0.36857-0.43384 0.77398
   8   0   9   63.66  102.09   1 0.62171-0.30830 0.75974-0.75974-0.19040 0.57248
   8   0   9  198.75  107.86   1 0.87099-0.55729 0.29329-0.29329-0.39413 0.77679
   8   0  10 8935.20  429.07   1 0.63817-0.31830 0.75552-0.75552-0.14807 0.57259
   8   0  10 9841.03  437.18   1 0.91110-0.59285 0.21898-0.21898-0.34917 0.77496
   8   0  11  127.25  137.18   1 0.65285-0.32700 0.74971-0.74971-0.10824 0.57532
   8   0  11  288.65  159.75   1 0.94124-0.61677 0.14398-0.14398-0.30549 0.77386
   8   0  12 8527.27  628.35   1 0.66508-0.33280 0.74342-0.74342-0.07059 0.58014
   8   0  12 8851.95  391.92   1 0.96286-0.63217 0.07013-0.07013-0.26070 0.77164
   8   0  13  311.98  133.37   1 0.67572-0.33701 0.73633-0.73633-0.03470 0.58671
   8   0  13   -7.71   70.34   1 0.97573-0.63699-0.00307 0.00307-0.21894 0.77086
   8   0  14 3290.37  496.24   1 0.68500-0.33986 0.72854-0.72854-0.00027 0.59474
   8   0  14 3526.69  214.50   1 0.98217-0.63701-0.07358 0.07358-0.17295 0.76733
   8   0  15  494.85  236.79   1 0.69308-0.34151 0.72010-0.72010 0.03293 0.60399
   8   0  15   97.60   65.31   1 0.98168-0.63009-0.14246 0.14246-0.12650 0.76333
   8   0  16  710.58  225.38   1 0.70009-0.34210 0.71107-0.71107 0.06510 0.61428
   8   0  17  183.78  148.65   1 0.70615-0.34173 0.70145-0.70145 0.09641 0.62543
   8   0  1814083.37 1449.88   1 0.71133-0.34048 0.69128-0.69128 0.12698 0.63733
   8   0  19  622.62  258.72   1 0.71550-0.33733 0.68081-0.68081 0.15668 0.65015
  -8   2  20  639.59  207.01   1 0.72191-0.84796 0.55901-0.29368 0.40784 0.44124
   8   2 -20  874.12  274.00   1-0.64999 0.77713-0.34049 0.60592-0.67938-0.17006
  -8  -2  20  348.93  176.28   1 0.61012-0.73673-0.71420 0.44884 0.34302 0.50572
  -8   2  19 3877.04  454.97   1 0.72344-0.85596 0.57027-0.30495 0.38910 0.41753
   8   2 -19 4884.27  594.09   1-0.65055 0.78411-0.34169 0.60712-0.67824-0.12873
  -8  -2  19 3495.76  713.56   1 0.63025-0.76329-0.70248 0.43712 0.33060 0.47570
  -8   2  18 8848.94  657.32   1 0.72472-0.86380 0.58042-0.31522 0.37132 0.39304
   8   2 -18 8746.52  757.24   1-0.65034 0.79031-0.34123 0.60666-0.67868-0.08582
  -8  -2  18 6646.83  981.14   1 0.64813-0.78692-0.69173 0.42651 0.31847 0.44590
  -8   2  1712758.35  726.57   1 0.72552-0.87107 0.59031-0.32510 0.35374 0.36815
   8   2 -1713486.53  826.33   1-0.64926 0.79564-0.33893 0.60436-0.68086-0.04116
  -8  -2  17 9593.94 1406.24   1 0.66432-0.80957-0.68116 0.41595 0.30770 0.41420
  -8   2  16 1510.46  346.17   1 0.72602-0.87802 0.59948-0.33427 0.33690 0.34253
   8   2 -16 2508.93  358.42   1-0.64719 0.79999-0.33455 0.59998-0.68499 0.00542
  -8  -2  16 1993.10  327.56   1 0.67861-0.83033-0.67137 0.40615 0.29789 0.38155
  -8   2  15  636.99  194.45   1 0.72624-0.88470 0.60790-0.34269 0.32097 0.31599
   8   2 -15 1082.92  387.57   1-0.64397 0.80318-0.32782 0.59325-0.69124 0.05416
  -8  -2  15  741.29  263.10   1 0.69102-0.84921-0.66248 0.39727 0.28911 0.34787
  -8   2  14 3886.63  602.28   1 0.72623-0.89116 0.61548-0.35028 0.30618 0.28831
   8   2 -14 4383.92  395.85   1-0.63939 0.80502-0.31840 0.58383-0.69985 0.10523
  -8  -2  14 3986.21  536.24   1 0.70156-0.86621-0.65465 0.38944 0.28146 0.31305
   8  -2 -14 3607.87  154.06   1 0.43960-0.27428 0.69576-0.96127-0.56803-0.02695
  -8   2  13  413.35  134.48   1 0.72606-0.89745 0.62214-0.35693 0.29285 0.25918
   8   2 -13  697.17  249.28   1-0.63316 0.80520-0.30588 0.57131-0.71101 0.15886
  -8  -2  13  249.96   92.20   1 0.71020-0.88131-0.64803 0.38282 0.27506 0.27699
   8  -2 -13  138.84   67.83   1 0.43133-0.25955 0.70007-0.96558-0.56907 0.01658
  -8   2  12  193.43  113.11   1 0.72578-0.90363 0.62770-0.36249 0.28146 0.22811
   8   2 -12  361.05  242.29   1-0.62491 0.80338-0.28977 0.55520-0.72491 0.21524
  -8  -2  12  260.82  165.78   1 0.71687-0.89445-0.64278 0.37757 0.27002 0.23956
   8  -2 -12  131.64   34.87   1 0.77392-0.59635-0.59257 0.32736 0.22335-0.73293
   8  -2 -12  433.99  137.45   1 0.43114-0.25291 0.70017-0.96568-0.56909 0.05910
  -8   2  11 1308.33  225.29   1 0.72549-0.90980 0.63188-0.36668 0.27271 0.19440
   8   2 -11 1483.02  316.26   1-0.61419 0.79907-0.26947 0.53490-0.74172 0.27452
   8  -2 -11 1290.01  182.78   1 0.67060-0.48655-0.67691 0.41170 0.30343-0.77055
  -8  -2  11 1582.00  221.03   1 0.72147-0.90551-0.63910 0.37388 0.26650 0.20061
   8  -2 -11 1500.59  126.63   1 0.43796-0.25327 0.69662-0.96213-0.56824 0.10075
  -8   2  10  501.25  160.18   1 0.72530-0.91607 0.63423-0.36902 0.26773 0.15691
   8  -2 -10  459.00   95.27   1 0.35954-0.16826 0.70208-0.96724-0.61465 0.19008
   8   2 -10  807.65  202.25   1-0.59997 0.79123-0.24510 0.51027-0.76154 0.33699
   8  -2 -10  582.50  128.42   1 0.55300-0.36209-0.74366 0.47831 0.37569-0.80006
  -8  -2  10  984.42  248.15   1 0.72384-0.91435-0.63717 0.37195 0.26467 0.15998
   8  -2 -10  820.32  150.80   1 0.45089-0.25974 0.68973-0.95524-0.56653 0.14153
  -8   2   9  880.22  137.98   1 0.72533-0.92256 0.63389-0.36869 0.26844 0.11373
   8  -2  -9  383.91   57.26   1 0.33740-0.13969 0.69108-0.95624-0.63918 0.25707
   8   2  -9  737.16  249.50   1-0.58233 0.77998-0.21436 0.47953-0.78417 0.40207
   8  -2  -9  561.39  114.58   1 0.42670-0.22936-0.79202 0.52666 0.43661-0.81854
  -8  -2   9  968.43  182.25   1 0.72379-0.92076-0.63722 0.37200 0.26471 0.11747
   8  -2  -9  908.39  120.03   1 0.46914-0.27153 0.67967-0.94518-0.56387 0.18138
  -8   2   815724.01  459.04   1 0.72569-0.92939 0.62917-0.36396 0.27839 0.06131
   8  -2  -815868.92  454.28   1 0.29957-0.09544 0.67088-0.93604-0.67835 0.33870
   8   2  -815716.51  623.51   1-0.55994 0.76398-0.17719 0.44236-0.80935 0.46971
   8  -2  -814022.46  417.57   1 0.29638-0.09275-0.82237 0.55697 0.48564-0.82533
  -8  -2   816961.11  653.51   1 0.72101-0.92445-0.63946 0.37425 0.26685 0.07287
   8  -2  -815638.50  495.25   1 0.49192-0.28786 0.66651-0.93202-0.56015 0.22016
  -8   2   761620.87 1546.05   1 0.72622-0.93638 0.61608-0.35088 0.30500-0.00774
   8  -2  -757660.50 1444.35   1 0.23087-0.02069 0.63051-0.89576-0.74104 0.44404
   8   2  -760829.49 1624.71   1-0.53174 0.74217-0.13282 0.39799-0.83642 0.53923
   8  -2  -760214.00 1555.86   1 0.51844-0.30793 0.65031-0.91582-0.55524 0.25775
  -8   2   753979.91 1375.50   1-0.16939-0.04099 0.83477-0.56890-0.52388 0.82138
  -8   2   6 3683.35  297.44   1 0.72493-0.94155 0.58273-0.31752 0.36728-0.11249
   8  -2  -6 3304.11  202.01   1 0.10208 0.11454 0.54119-0.80644-0.83467 0.58010
   8   2  -6 3568.98  381.85   1-0.49658 0.71340-0.08059 0.34576-0.86423 0.60950
  -8  -2   6 3980.31  495.60   1 0.70570-0.92207-0.65151 0.38629 0.27841-0.02362
   8  -2  -6 3787.75  283.68   1 0.54792-0.33095 0.63116-0.89667-0.54900 0.29401
  -8   2   6 3413.14  242.15   1-0.04702-0.16983 0.83341-0.56754-0.55063 0.80563
   8  -2  -519955.84  265.18   1-0.20779 0.43064 0.26715-0.53235-0.94098 0.72879
   8   2  -520240.02  485.93   1-0.45323 0.67610-0.02101 0.28606-0.89114 0.67901
  -8  -2   521391.69  717.25   1 0.69201-0.91485-0.66176 0.39654 0.28840-0.07607
   8  -2  -520205.03  409.92   1 0.57932-0.35580 0.60941-0.87484-0.54128 0.32870
   8   2  -4333484.6 8255.18   1-0.40100 0.63036 0.04734 0.21770-0.91485 0.74514
  -8  -2   4328828.7 4055.32   1 0.67328-0.90258-0.67507 0.40986 0.30159-0.13172
   8  -2  -4335805.1 8288.95   1 0.61241-0.38246 0.58467-0.85010-0.53208 0.36201
   8   2  -372614.03 1092.11   1-0.33960 0.57546 0.12240 0.14264-0.93256 0.80529
   8  -2  -368686.28  995.35   1 0.64619-0.40981 0.55737-0.82280-0.52131 0.39375
   8   2  -2 6200.79  449.08   1-0.26929 0.51164 0.20162 0.06356-0.94171 0.85683
  -8  -2   2 7967.76  837.28   1 0.61596-0.85831-0.71087 0.44551 0.33946-0.25459
   8  -2  -2 6883.09  474.34   1 0.68002-0.43720 0.52773-0.79317-0.50897 0.42394
  -8   2   1 7684.87  131.44   1 0.40313-0.65222 0.72178-0.45662-0.56259 0.60505
   8   2  -1 8129.45  318.39   1-0.19240 0.44126 0.28294-0.01774-0.93963 0.89720
  -8   2   072507.13 1019.68   1 0.52171-0.77723 0.75804-0.49267-0.39137 0.39137
   8   2   067567.32 1108.19   1-0.11043 0.36574 0.36176-0.09642-0.92570 0.92570
  -8   2   074019.96 1047.31   1-0.67256 0.41711-0.39163 0.65706-0.62792 0.62792
  -8  -2   075559.93 1155.19   1 0.52208-0.77728-0.75749 0.49213 0.39194-0.39194
   8  -2   122522.87  340.20   1 0.71313-0.45137 0.51455-0.77988 0.47609-0.43364
  -8   2  -121920.32  325.13   1 0.55718-0.81895 0.76232-0.49704-0.32924 0.28679
   8   2   123367.36  521.08   1-0.02792 0.28961 0.43643-0.17109-0.89930 0.94172
  -8  -2  -124448.07  428.10   1 0.45618-0.71781-0.78257 0.51721 0.42363-0.46606
   8  -2   122559.02  513.18   1 0.77647-0.51428 0.42732-0.69270-0.46312 0.50564
   8  -2   2  510.36   82.13   1 0.72376-0.45553 0.57292-0.83825 0.38460-0.29969
  -8   2  -2  247.83   46.49   1 0.57151-0.83974 0.76325-0.49797-0.30133 0.21643
   8   2   2  335.69  162.22   1 0.05355 0.21472 0.50356-0.23831-0.86229 0.94715
  -8  -2  -2  632.42  103.85   1 0.37484-0.64283-0.80643 0.54103 0.45733-0.54225
   8   2   2  433.74   66.09   1 0.78580-0.51771-0.58074 0.84595 0.21270-0.12777
   8  -2   2  469.51  178.57   1 0.80575-0.53712 0.39073-0.65611-0.44507 0.53010
   8  -2   325890.68  434.17   1 0.72617-0.45140 0.60430-0.86951 0.32783-0.20044
  -8   2  -322982.60  371.26   1 0.57695-0.85163 0.76341-0.49813-0.29037 0.16302
   8   2   324802.86  536.01   1 0.13045 0.14428 0.56220-0.29696-0.81664 0.94392
  -8  -2  -325384.20  419.00   1 0.27469-0.54912-0.82568 0.56028 0.49273-0.62011
   8   2   323449.13  424.51   1 0.76722-0.49266-0.59902 0.86424 0.22920-0.10181
   8  -2   324234.66  522.19   1 0.83312-0.55805 0.35297-0.61836-0.42581 0.55336
   8  -2   4  178.18   93.76   1 0.72607-0.44483 0.62182-0.88703 0.29350-0.12364
  -8   2  -4   17.99   43.29   1 0.57775-0.85889 0.76343-0.49814-0.28873 0.11892
   8   2   4  162.59  146.46   1 0.20165 0.07954 0.61165-0.34640-0.76499 0.93470
   8   2   4  157.79   50.68   1 0.74995-0.46893-0.61491 0.88013 0.24379-0.07393
   8  -2   4  290.00  172.50   1 0.85840-0.57689 0.31426-0.57964-0.40542 0.57549
   8   2   4  109.17   77.27   1-0.15243 0.43393 0.83537-0.56949-0.52812 0.69812
   8  -2   5 2790.35  411.70   1 0.72550-0.43780 0.63182-0.89703 0.27284-0.06052
   8   2   5 2414.79  259.26   1 0.26692 0.02071 0.65210-0.38695-0.70958 0.92186
   8   2   5 2280.91  313.22   1 0.73477-0.44729-0.62810 0.89331 0.25609-0.04376
   8   2   5 2376.88  176.76   1-0.01073 0.29869 0.83051-0.56464-0.55689 0.76938
   8  -2   6 2890.55  394.30   1 0.72502-0.43086 0.63718-0.90239 0.26140-0.00661
   8   2   6 2169.63  217.07   1 0.32488-0.03082 0.68459-0.41943-0.65251 0.90726
   8   2   6 1873.35  227.73   1 0.72259-0.42863-0.63819 0.90341 0.26564-0.01084
   8  -2   6 2113.24  227.31   1 0.90330-0.60993 0.23553-0.50094-0.35855 0.61402
   8   2   6 2378.07  175.45   1 0.15039 0.14420 0.80389-0.53825-0.57544 0.83035
   8  -2   716245.68  523.04   1 0.72478-0.42415 0.63946-0.90466 0.25647 0.04077
   8   2   715535.13  454.97   1 0.71450-0.41408-0.64466 0.90988 0.27182 0.02543
   8  -2   714620.17  564.93   1 0.92175-0.62216 0.19478-0.46020-0.33529 0.63333
   8   2   714883.11  453.68   1 0.32456-0.02348 0.74888-0.48324-0.57777 0.87516
   8  -2   8 2913.19  461.76   1 0.72477-0.41768 0.63954-0.90475 0.25629 0.08342
   8   2   8 1922.41  489.08   1 0.71189-0.40501-0.64671 0.91193 0.27379 0.06593
   8  -2   8 1504.03  278.30   1 0.93782-0.63201 0.15366-0.41907-0.31123 0.65186
   8   2   8 2170.90  171.46   1 0.50423-0.19687 0.65911-0.39360-0.55795 0.89795
   8  -2   918252.06  531.48   1 0.72494-0.41139 0.63798-0.90318 0.25969 0.12249
   8   2   916962.50  370.04   1 0.71662-0.40327-0.64298 0.90820 0.27021 0.11197
   8  -2   917466.13  546.83   1 0.95149-0.63946 0.11225-0.37766-0.28646 0.66966
   8   2   917414.86  394.53   1 0.67577-0.36223 0.53159-0.26616-0.51061 0.89327
   8  -2  1064338.95 2149.64   1 0.72522-0.40521 0.63511-0.90032 0.26585 0.15879
   8   2  1068094.89 2227.71   1 0.49802-0.17789 0.75284-0.48746-0.43034 0.85482
   8   2  1061312.14 1916.53   1 0.73144-0.41163-0.63090 0.89611 0.25873 0.16592
   8  -2  1066638.45 2190.28   1 0.96274-0.64449 0.07063-0.33605-0.26101 0.68680
   8   2  1064283.13 2012.46   1 0.82326-0.50311 0.36702-0.10163-0.43304 0.85821
   8  -2  12   81.13   93.67   1 0.72586-0.39293 0.62633-0.89154 0.28429 0.22528
   8   2  12  127.98  141.54   1 0.55748-0.22470 0.76235-0.49707-0.32867 0.83810
   8  -2  12  630.10  228.79   1 0.97712-0.64481-0.01349-0.25169-0.21224 0.72171
   8  -2  13 5700.07  905.63   1 0.72611-0.38672 0.62068-0.88588 0.29582 0.25621
   8   2  13 5385.14  347.18   1 0.58171-0.24248 0.76346-0.49818-0.28059 0.83247
   8  -2  13 6292.48  378.21   1 0.98116-0.64243-0.05520-0.20998-0.18509 0.73701
   8  -2  14 2786.52  337.81   1 0.72625-0.38039 0.61429-0.87950 0.30854 0.28596
   8   2  14 1714.72  245.58   1 0.60313-0.25745 0.76246-0.49718-0.23423 0.82856
   8  -2  14 1488.12  203.79   1 0.98276-0.63760-0.09692-0.16826-0.15738 0.75176
   8  -2  15 2205.74  331.20   1 0.72623-0.37391 0.60722-0.87243 0.32226 0.31470
   8   2  15 2210.09  270.85   1 0.62209-0.26996 0.75966-0.49438-0.18947 0.82625
   8  -2  15 2149.22  237.77   1 0.98188-0.63030-0.13863-0.12656-0.12913 0.76596
   8  -2  16  373.85  156.45   1 0.72602-0.36724 0.59952-0.86473 0.33684 0.34259
   8   2  16  365.30  193.24   1 0.63887-0.28028 0.75529-0.49001-0.14618 0.82542
   8  -2  16  582.67  239.17   1 0.97851-0.62030-0.18008-0.08517-0.10036 0.77971
   8  -2  17 3084.15  416.91   1 0.72558-0.36034 0.59119-0.85640 0.35214 0.36975
   8   2  17 2079.92  473.28   1 0.65427-0.28985 0.74906-0.48363-0.10403 0.82588
   8  -2  17 2032.29  326.37   1 0.97253-0.60786-0.22166-0.04358-0.07102 0.79284
   8  -2  18  839.99  269.30   1 0.72489-0.35318 0.58227-0.84747 0.36808 0.39627
   8   2  18  732.14  221.63   1 0.66733-0.29648 0.74206-0.47662-0.06328 0.82760
   8  -2  18  399.35  175.57   1 0.96386-0.59274-0.26321-0.00204-0.04111 0.80538
   8   4 -17  149.93  307.17   1-0.55783 0.70436-0.17379 0.70413-0.81154 0.08980
  -8  -4  17  313.80  211.02   1 0.73435-0.87961-0.62845 0.09802 0.25643 0.46548
   8   4 -16  -99.23  227.33   1-0.55238 0.70529-0.16504 0.69538-0.81708 0.13780
  -8  -4  16  581.77  228.66   1 0.74574-0.89745-0.61865 0.08822 0.24726 0.43218
   8   4 -15 1481.23  352.97   1-0.54542 0.70472-0.15403 0.68437-0.82388 0.18705
  -8  -4  15   47.77  142.49   1 0.75576-0.91394-0.60968 0.07925 0.23896 0.39801
   8   4 -14 1218.40  325.11   1-0.53677 0.70246-0.14055 0.67089-0.83193 0.23756
  -8  -4  14  799.55  281.52   1 0.76444-0.92909-0.60165 0.07122 0.23159 0.36292
   8   4 -13 1598.53  270.09   1-0.52621 0.69830-0.12439 0.65474-0.84120 0.28928
  -8  -4  13 2189.13  471.14   1 0.77178-0.94290-0.59465 0.06422 0.22523 0.32682
   8   4 -12 2207.20  359.03   1-0.51351 0.69198-0.10534 0.63568-0.85159 0.34212
  -8  -4  12 1896.93  460.29   1 0.77777-0.95535-0.58880 0.05837 0.21994 0.28964
  -8  -4  11 1402.39  284.90   1 0.78236-0.96641-0.58422 0.05379 0.21582 0.25129
  -8   4  10  563.76  146.75   1 0.67797-0.86881 0.73460-0.20373-0.02666 0.45128
  -8  -4  10 1202.69  373.49   1 0.78551-0.97602-0.58104 0.05061 0.21296 0.21168
   8  -4 -10  752.59  194.72   1 0.95460-0.76075 0.10162-0.63245-0.28001-0.14577
  -8   4   9  131.83   55.43   1 0.66077-0.85803 0.74584-0.21497-0.08427 0.46643
  -8  -4   9  690.59  283.61   1 0.78713-0.98410-0.57939 0.04896 0.21149 0.17069
   8  -4  -9  156.58  111.12   1 0.94613-0.74606 0.12940-0.66023-0.29679-0.08641
  -8   4   8  460.16   85.68   1 0.63556-0.83925 0.75632-0.22575-0.15504 0.49466
   8   4  -8  535.17  249.28   1-0.43515 0.63851 0.00318 0.52691-0.90035 0.56094
  -8  -4   8  734.22  237.07   1 0.78709-0.99053-0.57942 0.04899 0.21152 0.12820
   8  -4  -8  259.44   77.50   1 0.93984-0.73355 0.14800-0.67884-0.30788-0.03274
  -8   4   7 2062.58  317.40   1 0.60020-0.81035 0.76273-0.23216-0.24082 0.53798
   8   4  -7 2270.30  398.88   1-0.40703 0.61690 0.03967 0.49041-0.91254 0.61556
  -8  -4   7 2733.27  582.00   1 0.78525-0.99516-0.58130 0.05087 0.21320 0.08405
   8  -4  -7 1556.31  266.17   1 0.93563-0.72312 0.15967-0.69051-0.31479 0.01674
  -8   4   631724.79  810.18   1 0.54446-0.76122 0.76167-0.23092-0.35129 0.60598
   8   4  -631246.95 1026.96   1-0.37494 0.59131 0.07984 0.45025-0.92360 0.66904
  -8  -4   631571.33 1029.26   1 0.78140-0.99777-0.58519 0.05476 0.21669 0.03809
   8  -4  -631873.85  907.28   1 0.93332-0.71459 0.16586-0.69669-0.31843 0.06296
  -8   4   5  222.75   70.77   1 0.46296-0.68618 0.74283-0.21208-0.48358 0.69582
   8   4  -5  373.43  375.75   1-0.33870 0.56156 0.12346 0.40662-0.93275 0.72062
  -8  -4   5  411.49  161.51   1 0.77526-0.99809-0.59127 0.06084 0.22217-0.00984
   8  -4  -5  332.24  160.38   1 0.93267-0.70772 0.16757-0.69840-0.31943 0.10654
  -8   4   4 1360.07  167.18   1 0.34208-0.57191 0.69346-0.16315-0.63409 0.80392
   8   4  -4 1063.96  306.59   1-0.29767 0.52702 0.17001 0.36038-0.93940 0.76965
  -8  -4   4 1926.82  373.07   1 0.76649-0.99579-0.59972 0.06929 0.22983-0.05997
   8  -4  -4 1558.23  234.32   1 0.93344-0.70228 0.16552-0.69636-0.31823 0.14792
  -8   4   3 6523.90  251.20   1 0.18850-0.42450 0.60288-0.07238-0.77524 0.90252
   8   4  -3 7153.21  435.89   1-0.25308 0.48894 0.21928 0.31111-0.94226 0.81495
  -8  -4   3 7760.76  676.50   1 0.75463-0.99040-0.61071 0.08028 0.23991-0.11251
   8  -4  -3 6860.77  361.86   1 0.93541-0.69802 0.16028-0.69111-0.31514 0.18741
  -8   4   2  440.91   88.36   1 0.72624-0.96871 0.60807-0.07765 0.32065-0.23572
  -8   4   2  332.57   76.91   1 0.02030-0.26286 0.47729 0.05337-0.87850 0.96335
   8   4  -2  511.50  251.97   1-0.20470 0.44705 0.27035 0.26004-0.94074 0.85587
  -8  -4   2  556.03  121.58   1 0.73911-0.98134-0.62440 0.09397 0.25263-0.16770
   8  -4  -2  474.80  159.44   1 0.93832-0.69472 0.15226-0.68309-0.31041 0.22525
  -8   4   1 2717.14  375.14   1 0.72400-0.97293 0.64566-0.11524 0.24277-0.20030
   8   4  -1 4208.47  414.79   1-0.15301 0.40187 0.32232 0.20807-0.93418 0.89174
  -8   4   1 4597.74  227.11   1-0.14167-0.10717 0.33337 0.19701-0.93208 0.97452
  -8  -4   1 5160.78  624.39   1 0.71918-0.96788-0.64094 0.11050 0.26825-0.22579
   8  -4  -1 4201.12  289.76   1 0.94198-0.69216 0.14181-0.67265-0.30420 0.26162
  -8   4   010040.55  356.68   1 0.71823-0.97362 0.67251-0.14210 0.17850-0.17850
   8   4   014239.00  679.93   1-0.09764 0.35295 0.37373 0.15693-0.92238 0.92238
  -8   4   012606.88  464.03   1-0.27672 0.02135 0.19344 0.33695-0.94127 0.94127
  -8  -4   014740.23 1039.28   1 0.69389-0.94905-0.66038 0.12995 0.28705-0.28705
   8  -4   012189.16  527.94   1 0.94619-0.69014 0.12922-0.66006-0.29668 0.29668
  -8   4  -1  215.78   76.18   1 0.71104-0.97260 0.69191-0.16104 0.12516-0.16763
   8   4   1  348.09  226.24   1-0.04166 0.30335 0.42441 0.10625-0.90450 0.94693
  -8   4  -1  451.83  140.79   1-0.38481 0.12295 0.06765 0.46243-0.92051 0.87808
  -8  -4  -1  863.17  169.37   1 0.66199-0.92362-0.68271 0.15228 0.30928-0.35174
   8  -4   1  913.50  256.94   1 0.95074-0.68847 0.11472-0.64555-0.28795 0.33053
   8   4   2 5157.92  361.27   1 0.01514 0.25291 0.47302 0.05764-0.88092 0.96576
  -8   4  -2 5915.88  315.20   1-0.46516 0.19681-0.03729 0.56738-0.88443 0.79958
  -8  -4  -2 6705.23  632.46   1 0.62167-0.88973-0.70756 0.17685 0.33595-0.42083
   8  -4   2 5019.85  353.10   1 0.95548-0.68699 0.09850-0.62934-0.27811 0.36327
   8   4   3  636.80  237.21   1 0.07252 0.20221 0.51852 0.01197-0.85198 0.97926
  -8   4  -3  569.22  187.51   1-0.52489 0.25055-0.12238 0.65272-0.84232 0.71495
  -8  -4  -3  293.76  102.84   1 0.57131-0.84580-0.73479 0.20408 0.36560-0.49292
   8  -4   3  165.80  234.19   1 0.96023-0.68552 0.08075-0.61158-0.26725 0.39498
   8   4   4 1130.07  273.49   1 0.12828 0.15291 0.56063-0.03013-0.81806 0.98778
  -8   4  -4 1021.51  208.86   1-0.56803 0.28730-0.19040 0.72074-0.80067 0.63085
  -8  -4  -4  914.28  198.97   1 0.50795-0.78887-0.76336 0.23264 0.39907-0.56882
   8  -4   4  979.11  211.33   1 0.96486-0.68393 0.06160-0.59243-0.25541 0.42573
   8   4   5 4115.07  384.33   1 0.18230 0.10534 0.59869-0.06819-0.77995 0.99209
  -8   4  -5 3116.52  247.67   1-0.59950 0.31239-0.24426 0.77460-0.76218 0.54990
  -8  -4  -5 3214.98  429.59   1 0.42798-0.71533-0.79163 0.26091 0.43606-0.64824
   8  -4   5 4118.28  368.38   1 0.96829-0.68096 0.04040-0.57078-0.24651 0.45879
   8   4   6  812.98  184.46   1 0.23462 0.05943 0.63239-0.10208-0.73825 0.99299
  -8   4  -6  607.92  154.86   1-0.62318 0.32923-0.28642 0.81729-0.72773 0.47290
  -8  -4  -6  749.48  133.56   1 0.32719-0.62092-0.81687 0.28607 0.47503-0.72980
   8  -4   6  919.51  279.98   1 0.97230-0.67854 0.01892-0.54930-0.23296 0.48769
   8   4   7  398.53  168.69   1 0.28354 0.01693 0.66181-0.13150-0.69397 0.99117
  -8   4  -7  238.97  154.02   1-0.64005 0.33969-0.31975 0.85061-0.69863 0.40132
   8  -4   7  111.06  175.91   1 0.97580-0.67562-0.00360-0.52677-0.21860 0.51578
   8   4   813312.17  575.39   1 0.32941-0.02250 0.68696-0.15665-0.64774 0.98739
  -8   4  -814111.24  527.27   1-0.65248 0.34571-0.34583 0.87669-0.67428 0.33450
   8  -4   813717.29  635.99   1 0.97870-0.67209-0.02707-0.50330-0.20346 0.54310
   8   4   9 8569.79  642.77   1 0.37208-0.05875 0.70802-0.17771-0.60021 0.98232
  -8   4  -9 7797.08  575.06   1-0.66165 0.34846-0.36609 0.89695-0.65436 0.27210
   8   4  10  466.92  190.88   1 0.41260-0.09247 0.72444-0.19368-0.55221 0.97669
  -8   4 -10  702.24  237.98   1-0.66838 0.34878-0.38165 0.91251-0.63843 0.21370
   8  -4  10 1539.42  305.38   1 0.98229-0.66283-0.07653-0.45384-0.17099 0.59554
   8   4  11  913.04  293.04   1 0.44886-0.12227 0.73813-0.20738-0.50365 0.97058
  -8   4 -11  898.46  254.17   1-0.67327 0.34725-0.39335 0.92421-0.62608 0.15888
   8  -4  11 1447.94  245.00   1 0.98279-0.65690-0.10239-0.42798-0.15371 0.62072
   8   4  12 2624.00  329.53   1 0.48209-0.14904 0.74861-0.21786-0.45515 0.96453
  -8   4 -12 1185.18  220.40   1-0.67671 0.34428-0.40186 0.93272-0.61689 0.10722
   8  -4  12 1908.34  269.49   1 0.98231-0.65000-0.12891-0.40146-0.13576 0.64522
   8   4  13 2600.82  380.59   1 0.51242-0.17291 0.75616-0.22541-0.40697 0.95879
  -8   4 -13 1400.98  267.71   1-0.67902 0.34018-0.40768 0.93854-0.61049 0.05835
   8  -4  13 1636.47  283.06   1 0.98077-0.64203-0.15605-0.37432-0.11716 0.66908
   8   4  14 6369.62  708.08   1 0.54005-0.19408 0.76108-0.23033-0.35928 0.95356
  -8   4 -14 6951.75  757.29   1-0.68041 0.33514-0.41122 0.94208-0.60657 0.01195
   8  -4  14 5766.98  668.33   1 0.97810-0.63280-0.18367-0.34684-0.09785 0.69228
   8   4  15  428.90  155.96   1 0.56612-0.21399 0.76299-0.23242-0.31199 0.94878
  -8   4 -15  228.10  189.44   1-0.68102 0.32934-0.41279 0.94365-0.60481-0.03227
   8  -4  15  341.90  147.71   1 0.97417-0.62242-0.21187-0.31864-0.07799 0.71488
   8   6 -10 2117.23  456.77   1-0.34294 0.53332 0.11844 0.67669-0.93185 0.50759
  -8  -6  10  966.47  272.63   1 0.76945-0.95996-0.59689-0.19874 0.22726 0.19739
   8   6  -9  105.51  183.25   1-0.32066 0.51750 0.14371 0.65188-0.93622 0.55428
  -8  -6   9  331.67  128.50   1 0.77042-0.96740-0.59596-0.19967 0.22642 0.15576
   8   6  -8  406.22  304.28   1-0.29668 0.50002 0.17113 0.62446-0.93951 0.60001
  -8  -6   8  282.98  134.69   1 0.76998-0.97342-0.59639-0.19925 0.22681 0.11291
   8   6  -7  148.95  192.12   1-0.27022 0.48007 0.20060 0.59499-0.94166 0.64460
  -8  -6   7  208.88  136.59   1 0.76801-0.97791-0.59827-0.19736 0.22852 0.06873
   8   6  -6  498.16  244.70   1-0.24126 0.45761 0.23198 0.56361-0.94232 0.68769
  -8  -6   6 1257.77  305.70   1 0.76437-0.98074-0.60172-0.19392 0.23166 0.02313
   8   6  -5  188.26  199.56   1-0.20981 0.43266 0.26507 0.53052-0.94112 0.72893
  -8  -6   5  237.31  147.69   1 0.75888-0.98171-0.60682-0.18881 0.23633-0.02401
   8  -6  -5  333.61  129.99   1 0.98122-0.75814-0.14984-0.64573-0.12144-0.09083
   8   6  -4 8664.06  987.52   1-0.17592 0.40527 0.29960 0.49598-0.93770 0.76795
  -8  -6   4 6390.74  942.06   1 0.75130-0.98061-0.61371-0.18193 0.24268-0.07281
   8  -6  -4 7075.42  762.27   1 0.98191-0.75240-0.13811-0.65745-0.12948-0.04033
   8   6  -3 1000.24  354.00   1-0.13823 0.37441 0.33522 0.46078-0.93194 0.80467
  -8  -6   3  388.09  127.67   1 0.74135-0.97712-0.62247-0.17317 0.25082-0.12342
   8  -6  -3  462.50  191.67   1 0.98227-0.74634-0.13005-0.66551-0.13498 0.00762
   8   6  -2 1630.74  337.42   1-0.09997 0.34253 0.37156 0.42444-0.92300 0.83816
  -8  -6   2  957.20  264.33   1 0.72866-0.97089-0.63321-0.16242 0.26092-0.17599
   8  -6  -2 2020.12  286.53   1 0.98244-0.74008-0.12518-0.67038-0.13830 0.05339
   8   6  -1  940.55  377.36   1-0.05987 0.30880 0.40823 0.38777-0.91091 0.86848
  -8  -6   1  578.54  186.64   1 0.71276-0.96146-0.64603-0.14960 0.27313-0.23067
   8  -6  -1  203.48  121.04   1 0.98250-0.73372-0.12312-0.67244-0.13970 0.09724
   8   6   0 1231.90  333.53   1-0.01824 0.27355 0.44479 0.35120-0.89544 0.89544
  -8  -6   0  916.90  174.00   1 0.69305-0.94822-0.66100-0.13464 0.28765-0.28765
   8  -6   0  547.95  196.19   1 0.98249-0.72728-0.12355-0.67202-0.13941 0.13941
   8   6   1  487.64  219.68   1 0.02454 0.23713 0.48079 0.31521-0.87649 0.91891
  -8  -6  -1  147.05   86.07   1 0.66879-0.93042-0.67814-0.11749 0.30467-0.34713
   8  -6   1  522.97  231.66   1 0.98241-0.72078-0.12620-0.66936-0.13760 0.18006
   8   6   2  378.71  258.88   1 0.06870 0.19957 0.51553 0.28020-0.85410 0.93896
  -8  -6  -2  129.96   58.75   1 0.63899-0.90709-0.69746-0.09818 0.32438-0.40932
   8  -6   2  460.04  227.36   1 0.98224-0.71418-0.13087-0.66470-0.13443 0.21934
   8   6   3  986.91  272.48   1 0.11260 0.16213 0.54907 0.24667-0.82815 0.95543
  -8  -6  -3  152.17   75.84   1 0.60197-0.87646-0.71873-0.07733 0.34790-0.47521
   8  -6   3  699.24  235.28   1 0.98195-0.70746-0.13735-0.65821-0.13000 0.25737
   8   6   4  789.07  289.84   1 0.15639 0.12480 0.58077 0.21497-0.79889 0.96861
   8  -6   4  652.06  272.19   1 0.98150-0.70059-0.14550-0.65006-0.12442 0.29424
   8   6   5  282.80  179.79   1 0.19965 0.08799 0.61033 0.18541-0.76657 0.97871
   8  -6   5  981.48  230.26   1 0.98084-0.69350-0.15517-0.64040-0.11777 0.33004
   8   6   6  967.66  221.36   1 0.24263 0.05142 0.63738 0.15807-0.73134 0.98608
   8  -6   6  602.82  244.46   1 0.97991-0.68615-0.16623-0.62933-0.11012 0.36485
   8   6   7  587.61  232.31   1 0.28381 0.01666 0.66197 0.13349-0.69371 0.99090
   8  -6   7  375.86  154.41   1 0.97866-0.67853-0.17872-0.61705-0.10131 0.39853
   8   6   8   67.32  150.47   1 0.32351-0.01660 0.68386 0.11159-0.65395 0.99361
   8  -6   8  532.97  225.49   1 0.97704-0.67045-0.19223-0.60354-0.09185 0.43153
  -9   1  21 8920.25 1280.40   1 0.70544-0.85694 0.48578-0.35311 0.51610 0.37544
   9   1 -21 8865.80 1306.21   1-0.66783 0.82048-0.38034 0.51306-0.63979-0.25213
  -9   1  20 2129.59  293.31   1 0.70797-0.86594 0.49469-0.36203 0.50402 0.34507
   9   1 -20 1909.01  335.45   1-0.66959 0.82866-0.38450 0.51722-0.63544-0.21400
  -9  -1  20 1133.60  307.84   1 0.47221-0.63073-0.77699 0.64431 0.41627 0.43246
  -9   1  19 4207.59  499.76   1 0.71011-0.87454 0.50260-0.36994 0.49307 0.31356
   9   1 -19 2558.07  373.64   1-0.67073 0.83621-0.38722 0.51993-0.63259-0.17438
  -9  -1  19 2172.92  376.68   1 0.49459-0.65954-0.76865 0.63597 0.40563 0.40067
  -9   1  18 1235.22  181.21   1 0.71186-0.88275 0.50941-0.37675 0.48346 0.28071
   9   1 -18 1472.05  268.08   1-0.67119 0.84309-0.38832 0.52104-0.63142-0.13307
  -9  -1  18 1212.78  290.99   1 0.51426-0.68563-0.76077 0.62809 0.39591 0.36795
  -9   1  1712962.10  889.11   1 0.71324-0.89059 0.51500-0.38234 0.47544 0.24628
   9   1 -1710445.13  796.44   1-0.67090 0.84921-0.38762 0.52034-0.63216-0.08986
  -9  -1  17 9413.39 1210.36   1 0.53131-0.70911-0.75351 0.62083 0.38719 0.33423
  -9   1  16 2649.94  275.77   1 0.71424-0.89805 0.51921-0.38655 0.46933 0.20994
   9   1 -16 1951.77  279.99   1-0.66974 0.85447-0.38486 0.51758-0.63507-0.04448
  -9  -1  16 1690.78  267.30   1 0.54578-0.73001-0.74702 0.61434 0.37957 0.29942
   9  -1 -16 2405.50  203.05   1-0.04065 0.22483 0.83299-0.96592-0.55179-0.12820
  -9   1  15 3620.13  245.29   1 0.71483-0.90511 0.52180-0.38913 0.46553 0.17128
   9   1 -15 4967.33  348.20   1-0.66756 0.85871-0.37972 0.51244-0.64043 0.00334
  -9  -1  15 3926.15  512.59   1 0.55767-0.74833-0.74145 0.60877 0.37315 0.26340
   9  -1 -15 4942.20  219.41   1-0.05039 0.24103 0.83362-0.96656-0.55001-0.08747
  -9   1  14 1553.18  284.51   1 0.71498-0.91172 0.52243-0.38977 0.46460 0.12976
   9   1 -14 1593.94  375.28   1-0.66415 0.86171-0.37179 0.50451-0.64858 0.05397
  -9  -1  14 1351.55  301.21   1 0.56692-0.76401-0.73697 0.60429 0.36805 0.22606
   9  -1 -14 1690.92  292.39   1-0.05431 0.25141 0.83386-0.96680-0.54929-0.04570
  -9   1  13 5413.93  286.79   1 0.71457-0.91777 0.52063-0.38797 0.46724 0.08466
   9   1 -13 6694.57  460.48   1-0.65919 0.86317-0.36056 0.49327-0.65988 0.10774
  -9  -1  13 5689.48  458.14   1 0.57343-0.77695-0.73373 0.60105 0.36441 0.18726
   9  -1 -13 5813.05  276.03   1-0.05238 0.25594 0.83375-0.96668-0.54965-0.00284
  -9   1  12  565.34  190.07   1 0.71340-0.92307 0.51569-0.38303 0.47445 0.03500
   9   1 -12 1256.03  342.27   1-0.65227 0.86266-0.34537 0.47808-0.67472 0.16505
  -9  -1  12  763.96  236.53   1 0.57703-0.78698-0.73192 0.59924 0.36238 0.14686
   9  -1 -12  773.02  212.60   1-0.04450 0.25453 0.83325-0.96618-0.55109 0.04110
  -9   1  11 7450.08  350.16   1 0.71113-0.92725 0.50652-0.37385 0.48757-0.02057
   9   1 -11 6431.75  383.09   1-0.64280 0.85960-0.32539 0.45811-0.69348 0.22628
  -9  -1  11 7853.28  941.67   1 0.57749-0.79386-0.73168 0.59901 0.36212 0.10468
   9  -1 -11 6991.42  344.76   1-0.03053 0.24703 0.83223-0.96517-0.55357 0.08607
   9   1 -1014304.67  536.92   1-0.62998 0.85320-0.29961 0.43233-0.71648 0.29175
  -9  -1  1015530.01  712.96   1 0.57450-0.79731-0.73320 0.60052 0.36381 0.06055
   9  -1 -1014574.83  459.42   1-0.01032 0.23328 0.83047-0.96341-0.55695 0.13196
  -9   1   9 5933.31  230.51   1 0.69987-0.92892 0.46759-0.33493 0.53993-0.15783
   9  -1  -9 5641.43  197.90   1 0.63081-0.40166 0.75764-0.89028-0.16746-0.21460
   9   1  -9 6459.62  365.55   1-0.61274 0.84238-0.26679 0.39951-0.74388 0.36162
  -9  -1   9 6455.60  596.55   1 0.56767-0.79691-0.73660 0.60392 0.36763 0.01429
   9  -1  -9 6282.55  265.57   1 0.01625 0.21317 0.82762-0.96056-0.56104 0.17855
   9  -1  -8  126.99   42.77   1 0.64761-0.41201 0.75214-0.88478-0.12191-0.21770
   9   1  -8  523.59  274.16   1-0.58937 0.82531-0.22646 0.35904-0.77546 0.43582
   9  -1  -8  103.62   73.13   1-0.68667 0.92273-0.42778 0.29507-0.58776 0.24798
  -9  -1   8  290.59  101.96   1 0.55650-0.79217-0.74201 0.60933 0.37379-0.03429
   9  -1  -8  327.43  115.43   1 0.04921 0.18666 0.82324-0.95617-0.56555 0.22555
   9  -1  -756742.08  747.84   1 0.66666-0.42465 0.74247-0.87519-0.06547-0.23175
   9   1  -758285.15  900.31   1-0.55869 0.80101-0.17516 0.30775-0.81066 0.51348
   9  -1  -759257.00  807.58   1-0.66214 0.90461-0.36720 0.23448-0.65324 0.35593
  -9  -1   760167.42  891.51   1 0.54037-0.78246-0.74948 0.61680 0.38244-0.08538
   9  -1  -761894.17  877.20   1 0.08811 0.15419 0.81684-0.94966-0.57009 0.27269
   9  -1  -6 9805.89  206.40   1 0.68728-0.43883 0.72633-0.85905 0.00875-0.26352
   9   1  -6 9897.94  325.48   1-0.51825 0.76696-0.11240 0.24499-0.84780 0.59307
   9  -1  -610292.39  224.97   1-0.61332 0.86221-0.26786 0.13515-0.74301 0.48818
  -9  -1   613411.13  908.65   1 0.51852-0.76704-0.75900 0.62632 0.39376-0.13914
   9  -1  -610627.67  269.26   1 0.13335 0.11543 0.80777-0.94059-0.57420 0.31929
   9  -1  -533304.01  503.79   1 0.70976-0.45488 0.69462-0.82733 0.11722-0.32952
   9   1  -535743.35  670.86   1-0.46591 0.72069-0.03832 0.17084-0.88399 0.67186
   9  -1  -533589.72  515.37   1-0.51298 0.76808-0.10456-0.02802-0.85200 0.63973
   9  -1  -533979.11  594.82   1 0.18400 0.07125 0.79547-0.92829-0.57737 0.36494
   9  -1  -422332.19  339.87   1 0.72609-0.46463 0.62116-0.75376 0.29484-0.46470
   9  -1  -422437.04  357.53   1-0.31030 0.57158 0.15646-0.28898-0.93767 0.76796
   9  -1  -422628.25  448.17   1 0.23929 0.02245 0.77939-0.91221-0.57903 0.40909
   9  -1  -388081.11 1221.84   1 0.00923 0.25885 0.46809-0.60076-0.88362 0.75635
  -9  -1   381698.32 1237.06   1-0.53046 0.26258-0.13086-0.00171-0.83754 0.96490
  -9  -1   393455.12 1397.01   1 0.40924-0.67695-0.79737 0.66467 0.44352-0.31614
   9  -1  -2  506.21   41.40   1 0.29251-0.01789 0.66692-0.79950-0.68530 0.60039
   9   1  -2  816.28  154.98   1-0.22810 0.50238 0.24595-0.11335-0.94205 0.85718
  -9  -1   2  474.42   93.57   1-0.45025 0.17598-0.01698-0.11553-0.89273 0.97758
  -9   1   2  615.56   55.05   1-0.48169 0.20742-0.05936 0.19195-0.87432 0.95923
  -9  -1   2  689.07  115.34   1 0.35441-0.62855-0.81120 0.67850 0.46512-0.38020
   9  -1  -2  673.56  128.86   1 0.35926-0.08450 0.73436-0.86711-0.57588 0.49088
   9  -1  -1  926.27   55.81   1 0.44667-0.16567 0.73737-0.87005-0.50672 0.46427
  -9   1   1  668.49   59.15   1-0.17438-0.10639 0.30115-0.16855-0.93749 0.97993
   9   1  -1  884.72  158.20   1-0.12835 0.40919 0.34473-0.21207-0.92988 0.88745
  -9  -1   1  684.50  111.85   1-0.36083 0.08005 0.09704-0.22956-0.92756 0.96999
  -9  -1   1  622.79  106.93   1 0.28854-0.56912-0.82362 0.69092 0.48824-0.44578
   9  -1  -1  841.38  111.06   1 0.42177-0.14055 0.70496-0.83771-0.57020 0.52770
   9  -1   0 9883.49  190.96   1 0.52449-0.23703 0.75856-0.89125-0.38662 0.38662
  -9   1   010097.60  220.98   1 0.06088-0.34818 0.50938-0.37675-0.85838 0.85838
   9   1   010535.46  333.44   1-0.02750 0.31472 0.43679-0.30413-0.89913 0.89913
  -9  -1   0 8857.80  262.16   1-0.26797-0.01930 0.20307-0.33567-0.94177 0.94177
  -9  -1   010225.16  262.51   1 0.21086-0.49787-0.83280 0.70010 0.51182-0.51182
   9   1   010244.51  681.63   1 0.52391-0.23681-0.75671 0.88939 0.39101-0.39101
   9  -1   0 9868.96  305.66   1 0.48415-0.19648 0.67107-0.80382-0.56147 0.56147
   9  -1   129021.93  467.56   1 0.56885-0.27515 0.76314-0.89578-0.30663 0.34908
  -9   1  -126069.03  430.10   1 0.20789-0.50164 0.61575-0.48312-0.76001 0.71759
   9   1   128726.31  545.83   1 0.06994 0.22380 0.51650-0.38388-0.85342 0.89584
   9   1   126023.21  456.93   1 0.47096-0.17743-0.77744 0.91012 0.41685-0.37442
   9   1   127284.13  497.17   1-0.12027 0.41433 0.83580-0.70287-0.53568 0.57818
   9  -1   2  576.22   78.49   1 0.59802-0.29787 0.76289-0.89553-0.24566 0.33057
  -9   1  -2  390.63   67.39   1 0.29666-0.59696 0.66926-0.53668-0.68123 0.59632
   9   1   2  671.56  169.72   1 0.15920 0.14100 0.58274-0.45012-0.79690 0.88176
   9   1   2  640.55   79.99   1 0.41821-0.11825-0.79454 0.92722 0.44021-0.35534
   9  -1   2  325.34  154.49   1 0.60395-0.30346 0.59117-0.72389-0.53455 0.61958
   9   1   2  659.73  103.30   1-0.01889 0.31942 0.83126-0.69833-0.55555 0.64055
   9  -1   313129.83  278.50   1 0.61909-0.31249 0.76024-0.89289-0.19682 0.32417
  -9   1  -312513.91  279.87   1 0.35214-0.65887 0.69847-0.56590-0.62299 0.49562
   9   1   313807.40  352.87   1 0.23896 0.06776 0.63510-0.50253-0.73452 0.86189
   9   1   312425.95  265.96   1 0.36712-0.06080-0.80828 0.94098 0.46031-0.33292
   9  -1   314361.50  417.37   1 0.65948-0.35255 0.54602-0.67874-0.51666 0.64421
   9   1   313472.16  332.47   1 0.09259 0.21451 0.81602-0.68320-0.57055 0.69800
   9  -1   414435.92  297.53   1 0.63543-0.32237 0.75636-0.88900-0.15537 0.32518
  -9   1  -413722.37  291.21   1 0.38755-0.70071 0.71505-0.58247-0.58180 0.41197
   9   1   415281.64  393.75   1 0.30800 0.00515 0.67553-0.54295-0.66991 0.83974
   9   1   414439.16  279.40   1 0.31828-0.00553-0.81856 0.95126 0.47817-0.30832
   9  -1   413945.43  391.35   1 0.71116-0.39780 0.49815-0.63087-0.49607 0.66614
   9   1   415280.70  339.50   1 0.21063 0.10296 0.78808-0.65526-0.57841 0.74835
   9  -1   5 8155.81  296.42   1 0.64873-0.32922 0.75169-0.88433-0.11873 0.33099
   9   1   5 7835.34  538.21   1 0.36734-0.04777 0.70580-0.57322-0.60571 0.81800
   9   1   5 8248.06  261.41   1 0.27306 0.04611-0.82591 0.95861 0.49325-0.28094
   9  -1   5 8288.37  349.77   1 0.75842-0.43851 0.44824-0.58093-0.47314 0.68573
   9   1   5 7750.78  487.15   1 0.33175-0.01168 0.74598-0.61316-0.57744 0.78986
   9  -1   6    9.22   72.69   1 0.66041-0.33482 0.74602-0.87874-0.08537 0.34014
   9   1   6  202.96  105.53   1 0.41876-0.09253 0.72692-0.59423-0.54426 0.79895
   9   1   6  239.09   60.25   1 0.23247 0.09314-0.83082 0.96352 0.50565-0.25088
   9  -1   6  329.49  154.80   1 0.80127-0.47491 0.39656-0.52925-0.44799 0.70309
   9   1   6  521.18  169.62   1 0.45198-0.12556 0.68914-0.55639-0.56638 0.82137
   9  -1   7 2221.19  361.34   1 0.67006-0.33803 0.74032-0.87303-0.05423 0.35147
   9   1   7 2093.71  247.11   1 0.46220-0.12952 0.74259-0.60990-0.48467 0.78181
   9  -1   7 1799.13  217.64   1 0.83944-0.50664 0.34368-0.47637-0.42097 0.71859
   9   1   7 1390.60  142.76   1 0.56591-0.23305 0.61883-0.48608-0.54477 0.84226
   9  -1   8  902.80  175.18   1 0.67849-0.34003 0.73418-0.86690-0.02478 0.36448
   9   1   8  618.03  151.66   1 0.49946-0.16031 0.75319-0.62050-0.42805 0.76763
   9  -1   8  573.20  151.39   1 0.87290-0.53367 0.28999-0.42268-0.39234 0.73248
   9   1   8  702.47  194.63   1 0.67042-0.33135 0.53639-0.40368-0.51264 0.85278
  -9  -1  -8  483.87   74.97   1-0.16774-0.17155 0.83484-0.96778-0.52430 0.18430
   9  -1   9 1373.34  341.37   1 0.68593-0.34105 0.72765-0.86036 0.00341 0.37874
   9   1   9 1613.79  329.64   1 0.53155-0.18594 0.75979-0.62710-0.37438 0.75641
   9  -1   9 1378.89  273.58   1 0.90264-0.55860 0.23689-0.36960-0.35932 0.74253
   9   1   9 1665.32  302.89   1 0.76133-0.41565 0.44495-0.31226-0.47158 0.85423
  -9  -1  -9 1144.98  191.85   1-0.14503-0.20072 0.83555-0.96849-0.52991 0.14742
   9  -1  10 2126.36  312.93   1 0.69255-0.34124 0.72071-0.85343 0.03065 0.39396
   9   1  10 1761.31  197.27   1 0.56010-0.20832 0.76257-0.62993-0.32366 0.74818
   9  -1  10 2361.69  254.28   1 0.92690-0.57665 0.18228-0.31499-0.32803 0.75382
   9   1  10 2103.78  181.13   1 0.83734-0.48522 0.34679-0.21410-0.42259 0.84776
  -9  -1 -10 1756.70  103.62   1-0.12911-0.22311 0.83577-0.96871-0.53366 0.10867
   9  -1  11 1107.37  237.17   1 0.69843-0.34069 0.71338-0.84610 0.05715 0.40992
   9   1  11 1021.62  262.52   1 0.58424-0.22601 0.76345-0.63080-0.27531 0.74229
   9  -1  11  974.43  219.47   1 0.94670-0.59022 0.12764-0.26035-0.29573 0.76410
   9   1  11  571.99  114.16   1 0.89798-0.54150 0.24631-0.11360-0.36462 0.83298
  -9  -1 -11  508.87   76.31   1-0.12019-0.23849 0.83580-0.96874-0.53570 0.06820
   9  -1  1215432.64 1337.13   1 0.70367-0.33950 0.70565-0.83837 0.08307 0.42646
   9   1  1215504.46  572.22   1 0.60531-0.24063 0.76224-0.62960-0.22928 0.73871
   9  -1  1215072.23  552.61   1 0.96214-0.59944 0.07313-0.20583-0.26255 0.77349
   9   1  1214979.00  454.12   1 0.94206-0.57936 0.14159-0.00888-0.30407 0.81501
   9  -1  13  485.96  205.15   1 0.70829-0.33769 0.69751-0.83023 0.10853 0.44347
   9   1  13  248.83  157.01   1 0.62377-0.25263 0.75931-0.62667-0.18531 0.73719
   9  -1  13  334.05  179.19   1 0.97245-0.60181 0.01800-0.15060-0.23238 0.78430
   9   1  13  438.01  116.90   1 0.97014-0.60122 0.03651 0.09619-0.23974 0.79326
   9  -1  14  733.83  276.41   1 0.71236-0.33533 0.68897-0.82169 0.13362 0.46084
   9   1  14  286.52  157.15   1 0.63998-0.26238 0.75493-0.62229-0.14316 0.73749
   9  -1  14  590.92  198.91   1 0.97958-0.60252-0.03574-0.09685-0.19782 0.79220
   9  -1  15  490.42  228.86   1 0.71569-0.33144 0.68029-0.81289 0.15807 0.47889
   9   1  15  489.04  197.98   1 0.65478-0.27132 0.74883-0.61611-0.10252 0.73945
   9  -1  15  358.55  163.07   1 0.98265-0.59916-0.08912-0.04347-0.16261 0.79944
   9  -1  16  140.90  113.04   1 0.71870-0.32800 0.67089-0.80349 0.18264 0.49679
   9   1  16  564.39  176.36   1 0.66730-0.27741 0.74208-0.60936-0.06338 0.74277
   9  -1  16  261.84  107.56   1 0.98170-0.59178-0.14211 0.00951-0.12675 0.80603
   9  -1  17  482.42  201.40   1 0.72121-0.32405 0.66105-0.79365 0.20702 0.51488
   9   1  17  551.72  203.79   1 0.67829-0.28198 0.73434-0.60162-0.02549 0.74734
   9  -1  17   88.42   85.38   1 0.97674-0.58021-0.19444 0.06181-0.09030 0.81211
   9  -1  18 7370.32 1657.97   1 0.72322-0.31959 0.65075-0.78335 0.23124 0.53311
   9  -1  19  420.09  211.18   1 0.72472-0.31463 0.63997-0.77257 0.25535 0.55147
   9   3 -19  154.69  207.97   1-0.59960 0.76524-0.24443 0.64219-0.76205-0.04459
  -9  -3  19  388.89  195.68   1 0.65611-0.82032-0.68659 0.28877 0.31321 0.49363
   9   3 -18  771.51  276.32   1-0.59755 0.76958-0.24079 0.63854-0.76481 0.00062
  -9  -3  18  201.78  120.13   1 0.67157-0.84225-0.67625 0.27843 0.30277 0.46161
   9   3 -17  682.91  317.52   1-0.59435 0.77277-0.23515 0.63290-0.76905 0.04731
  -9  -3  17  268.25  174.40   1 0.68536-0.86251-0.66658 0.26876 0.29315 0.42876
  -9   3  16  127.43   68.12   1 0.72623-0.91016 0.60732-0.20951 0.32207 0.35736
   9   3 -16  260.83  220.70   1-0.58987 0.77468-0.22732 0.62508-0.77483 0.09554
  -9  -3  16  373.65  194.37   1 0.69753-0.88114-0.65768 0.25986 0.28441 0.39503
  -9   3  15 1083.67  301.38   1 0.72620-0.91659 0.61722-0.21941 0.30274 0.33422
   9   3 -15  895.63  288.71   1-0.58393 0.77513-0.21708 0.61483-0.78224 0.14541
  -9  -3  15 1363.69  358.44   1 0.70809-0.89817-0.64966 0.25184 0.27663 0.36035
  -9   3  14 1318.63  233.58   1 0.72586-0.92271 0.62641-0.22860 0.28411 0.31038
   9   3 -14 2063.56  352.85   1-0.57630 0.77389-0.20415 0.60191-0.79132 0.19695
  -9  -3  14 1401.71  203.27   1 0.71706-0.91360-0.64264 0.24481 0.26988 0.32463
  -9   3  13 3129.15  533.73   1 0.72524-0.92855 0.63485-0.23704 0.26640 0.28563
   9   3 -13 3051.82  339.05   1-0.56672 0.77071-0.18825 0.58601-0.80210 0.25019
  -9  -3  13 4259.70  782.24   1 0.72440-0.92741-0.63672 0.23890 0.26424 0.28781
  -9   3  12 1610.84  314.73   1 0.72442-0.93420 0.64244-0.24463 0.24992 0.25964
   9   3 -12 1009.83  280.61   1-0.55489 0.76526-0.16906 0.56681-0.81456 0.30509
  -9  -3  12 2477.31  513.39   1 0.73007-0.93954-0.63204 0.23422 0.25981 0.24977
   9  -3 -12 2077.67  297.90   1 0.78143-0.57098 0.42136-0.81943-0.46022-0.04997
  -9   3  11 2735.96  489.44   1 0.72350-0.93973 0.64902-0.25121 0.23519 0.23192
   9   3 -11 4092.17  463.37   1-0.54043 0.75719-0.14622 0.54398-0.82858 0.36157
  -9  -3  11 3613.23  399.29   1 0.73400-0.94994-0.62875 0.23093 0.25671 0.21041
   9  -3 -11 3685.08  187.73   1 0.76985-0.55296 0.43513-0.83320-0.46689-0.00079
  -9   3  10  551.77  126.16   1 0.72259-0.94529 0.65428-0.25647 0.22306 0.20158
   9   3 -10  775.68  368.95   1-0.52291 0.74607-0.11941 0.51716-0.84397 0.41942
  -9  -3  10 1412.96  349.39   1 0.73609-0.95849-0.62698 0.22916 0.25505 0.16960
   9  -3 -10  899.49  180.02   1 0.76389-0.54056 0.44202-0.84009-0.47018 0.04501
  -9   3   927628.57  892.35   1 0.72194-0.95110 0.65763-0.25982 0.21518 0.16699
   9  -3  -924935.91  811.37   1-0.08751 0.31734 0.38310-0.78111-0.91954 0.53772
   9   3  -928782.50 1104.98   1-0.50188 0.73142-0.08827 0.48602-0.86041 0.47832
  -9  -3   928942.62 1042.46   1 0.73618-0.96505-0.62690 0.22908 0.25497 0.12721
   9  -3  -928392.72  969.64   1 0.76254-0.53278 0.44356-0.84163-0.47092 0.08827
  -9   3   8 5095.77  194.40   1 0.72193-0.95755 0.65770-0.25989 0.21503 0.12468
   9  -3  -8 5156.97  167.57   1-0.20841 0.44367 0.26652-0.66431-0.94102 0.60152
   9   3  -8 5586.60  398.25   1-0.47684 0.71213-0.05351 0.45108-0.87735 0.53794
  -9  -3   8 5787.04  504.80   1 0.73409-0.96943-0.62867 0.23085 0.25663 0.08308
   9  -3  -8 5334.87  283.70   1 0.76501-0.52880 0.44074-0.83881-0.46957 0.12944
   9  -3  -734643.91 1217.79   1-0.37791 0.61970 0.07618-0.47375-0.92269 0.62571
   9   3  -736112.64 1411.69   1-0.44720 0.68898-0.01287 0.41044-0.89434 0.59735
  -9  -3   733945.91 1299.54   1 0.72957-0.97137-0.63246 0.23464 0.26020 0.03705
   9  -3  -734838.08 1300.06   1 0.77062-0.52797 0.43423-0.83230-0.46645 0.16884
  -9   3   610967.85  390.35   1 0.72625-0.97479 0.61437-0.21656 0.30838-0.05359
   9   3  -610419.26  562.26   1-0.41257 0.66086 0.03258 0.36498-0.91033 0.65578
  -9  -3   612193.40 1134.81   1 0.72229-0.97055-0.63844 0.24061 0.26587-0.01108
   9  -3  -611240.47  511.62   1 0.77880-0.52971 0.42453-0.82260-0.46177 0.20666
   9   3  -5 7395.22  405.19   1-0.37265 0.62743 0.08266 0.31490-0.92428 0.71215
  -9  -3   5 9784.51 1014.10   1 0.71183-0.96656-0.64676 0.24894 0.27384-0.06151
   9  -3  -5 7619.71  317.63   1 0.78905-0.53353 0.41202-0.81009-0.45565 0.24306
   9   3  -4  839.86  292.64   1-0.32728 0.58856 0.13685 0.26071-0.93496 0.76525
  -9  -3   4  236.91  126.07   1 0.69766-0.95886-0.65758 0.25976 0.28431-0.11445
   9  -3  -4    5.76  130.58   1 0.80093-0.53896 0.39700-0.79507-0.44821 0.27814
   9   3  -3  613.03  139.89   1-0.27617 0.54395 0.19404 0.20375-0.94131 0.81400
  -9  -3   3 1249.74  195.63   1 0.67913-0.94679-0.67100 0.27318 0.29753-0.17013
   9  -3  -3 1688.04  195.33   1 0.81401-0.54561 0.37973-0.77780-0.43952 0.31197
  -9   3   2 1092.58   49.68   1 0.58161-0.85594 0.76346-0.36554-0.28079 0.36569
  -9   3   2 1482.71   61.06   1 0.15674-0.43113 0.58102-0.18315-0.79864 0.88350
   9   3  -2 2193.80  354.12   1-0.22069 0.49497 0.25373 0.14405-0.94175 0.85688
  -9  -3   2 1154.46  166.45   1 0.65539-0.92951-0.68706 0.28924 0.31369-0.22876
   9  -3  -2 1053.87  199.06   1 0.82794-0.55310 0.36042-0.75849-0.42965 0.34462
  -9   3   1 8631.01  246.03   1 0.62240-0.90318 0.75960-0.36168-0.18871 0.23116
   9   3  -110093.69  466.98   1-0.16122 0.44199 0.31424 0.08355-0.93555 0.89311
  -9   3   1 7858.43  239.33   1-0.24536-0.03540 0.22759 0.17020-0.94233 0.98477
  -9  -3   110135.78  372.44   1 0.62519-0.90586-0.70549 0.30746 0.33377-0.29133
   9  -3  -110222.97  431.44   1 0.84238-0.56110 0.33926-0.73734-0.41866 0.37614
  -9   3   0 9338.68  277.36   1 0.63047-0.91771 0.75773-0.35981-0.16834 0.16834
  -9   3   010523.30  332.98   1-0.45937 0.17210-0.02936 0.42693-0.88775 0.88775
  -9  -3   010995.82  804.89   1 0.58766-0.87476-0.72643 0.32839 0.35630-0.35630
   9  -3   0 9837.71  421.12   1 0.85705-0.56933 0.31644-0.71452-0.40659 0.40659
  -9   3  -1 6681.56  217.98   1 0.63106-0.92476 0.75758-0.35965-0.16680 0.12435
  -9   3  -1 7354.80  261.13   1-0.57260 0.27915-0.19797 0.59572-0.79557 0.75311
  -9  -3  -1 9517.55  719.84   1 0.54099-0.83452-0.74920 0.35116 0.38211-0.42455
   9  -3   1 7799.88  356.44   1 0.87168-0.57751 0.29211-0.69018-0.39350 0.43601
  -9   3  -2 4326.47  170.35   1 0.62846-0.92861 0.75824-0.36031-0.17348 0.08858
  -9   3  -2 5366.76  232.61   1-0.63434 0.33413-0.30824 0.70639-0.70893 0.62398
  -9  -3  -2 5574.73  460.27   1 0.48329-0.78325-0.77295 0.37491 0.41106-0.49594
   9  -3   2 4316.93  291.21   1 0.88603-0.58543 0.26641-0.66448-0.37942 0.46445
  -9   3  -3 1176.76  195.28   1 0.62408-0.93068 0.75925-0.36132-0.18454 0.05718
   9   3   3 1241.24  286.02   1 0.09315 0.21351 0.53442-0.13655-0.84006 0.96735
  -9   3  -3 1452.02  263.81   1-0.66833 0.36171-0.38153 0.77967-0.63855 0.51114
  -9  -3  -3 1386.86  304.22   1 0.41281-0.71912-0.79635 0.39825 0.44204-0.56942
   9  -3   3 1981.09  486.71   1 0.90091-0.59419 0.24043-0.63856-0.36131 0.48905
   9   3   4  327.95  247.68   1 0.15374 0.15937 0.57891-0.18103-0.80076 0.97047
  -9   3  -4  601.33  169.61   1-0.68804 0.37500-0.43153 0.82968-0.58341 0.41352
  -9  -3  -4  371.93  119.03   1 0.32601-0.63876-0.81710 0.41900 0.47545-0.64529
   9  -3   4   96.35  169.38   1 0.91413-0.60120 0.21230-0.61043-0.34536 0.51567
   9  -3   514145.44  562.00   1 0.69951-0.37999 0.46648-0.86447 0.54135-0.32908
   9   3   514667.77  704.26   1 0.21125 0.10832 0.61794-0.22006-0.75731 0.96945
  -9  -3  -514209.13  548.50   1 0.22057-0.53976-0.83196 0.43387 0.50909-0.72139
   9  -3   515764.35  714.46   1 0.92655-0.60739 0.18317-0.58129-0.32855 0.54144
   9  -3   6 4904.95  211.91   1 0.70691-0.38093 0.49091-0.88889 0.50918-0.25446
   9   3   6 5350.74  339.04   1 0.26573 0.06026 0.65140-0.25367-0.71066 0.96541
   9   3   6 4221.80  178.96   1 0.92791-0.60236-0.37070 0.76859 0.03931 0.21544
   9  -3   6 5386.95  320.60   1 0.93802-0.61264 0.15311-0.55124-0.31091 0.56638
   9   3   6 5148.86  206.07   1-0.09082 0.41720 0.83540-0.43659-0.54207 0.79707
   9  -3   7  328.90  136.05   1 0.71151-0.37906 0.50803-0.90601 0.48543-0.18825
   9   3   7  773.13  297.63   1 0.31568 0.01673 0.67970-0.28196-0.66207 0.95927
   9   3   7  234.15   71.07   1 0.93622-0.60422-0.35058 0.74847 0.02390 0.27331
   9  -3   7  357.58  271.76   1 0.94842-0.61682 0.12224-0.52037-0.29249 0.59054
   9   3   7  271.83  105.55   1 0.06076 0.27207 0.82148-0.42267-0.56698 0.86447
   9  -3   894743.9912226.27   1 0.71439-0.37547 0.51985-0.91784 0.46839-0.12875
   9   3   890652.56 2358.69   1 0.36160-0.02275 0.70307-0.30534-0.61231 0.95197
   9  -3   889701.39 2370.54   1 0.95764-0.61982 0.09063-0.48876-0.27331 0.61394
   9   3   890172.57 2237.16   1 0.23825 0.10126 0.77972-0.38125-0.57902 0.91890
   9  -3   911025.98  431.22   1 0.71615-0.37078 0.52772-0.92571 0.45675-0.07466
   9   3   910781.40  472.13   1 0.40447-0.05887 0.72108-0.32301-0.56252 0.94456
   9  -3   912163.74  564.45   1 0.96559-0.62155 0.05836-0.45649-0.25340 0.63661
   9   3   9 9098.93  286.13   1 0.44179-0.09601 0.69460-0.29633-0.56775 0.95024
   9  -3  10  863.48  187.68   1 0.71718-0.36534 0.53255-0.93053 0.44949-0.02494
   9   3  10 1228.97  265.00   1 0.44260-0.09054 0.73593-0.33786-0.51234 0.93682
   9  -3  10 1520.70  318.55   1 0.97128-0.61991 0.02472-0.42251-0.23664 0.66119
   9  -3  11 4530.65  372.38   1 0.71767-0.35937 0.53496-0.93295 0.44581 0.02118
   9   3  11 4754.71  441.44   1 0.47717-0.11864 0.74719-0.34913-0.46260 0.92953
   9  -3  11 4078.06  370.63   1 0.97648-0.61869-0.00855-0.38923-0.21542 0.68243
   9  -3  12 5966.27  467.11   1 0.71776-0.35300 0.53541-0.93340 0.44512 0.06433
   9   3  12 4766.37  485.02   1 0.50842-0.14343 0.75529-0.35722-0.41356 0.92293
   9  -3  12 5583.01  499.51   1 0.98017-0.61596-0.04231-0.35547-0.19354 0.70301
   9  -3  13 1399.25  164.00   1 0.71752-0.34630 0.53424-0.93222 0.44692 0.10498
   9   3  13 2168.35  299.70   1 0.53664-0.16519 0.76059-0.36252-0.36539 0.91721
   9  -3  13 2744.01  291.78   1 0.98229-0.61165-0.07649-0.32129-0.17102 0.72294
   9  -3  14  365.43  147.43   1 0.71699-0.33931 0.53167-0.92965 0.45082 0.14354
   9   3  14  238.89  158.68   1 0.56300-0.18540 0.76279-0.36486-0.31807 0.91241
   9  -3  14  441.41  180.80   1 0.98275-0.60568-0.11106-0.28672-0.14787 0.74224
   9  -3  15  410.21  181.51   1 0.71619-0.33204 0.52788-0.92587 0.45651 0.18030
   9   3  15  120.55  131.52   1 0.58588-0.20183 0.76342-0.36550-0.27187 0.90866
   9  -3  15  435.40  160.41   1 0.98147-0.59798-0.14598-0.25180-0.12409 0.76092
   9  -3  16 1001.28  215.37   1 0.71511-0.32450 0.52301-0.92100 0.46375 0.21552
   9   3  16  851.27  218.33   1 0.60644-0.21594 0.76212-0.36419-0.22670 0.90594
   9  -3  16  585.42  202.81   1 0.97840-0.58832-0.18108-0.21680-0.09966 0.77901
   9  -3  17 2181.12  386.09   1 0.71376-0.31668 0.51716-0.91515 0.47232 0.24941
   9   3  17 1333.98  288.92   1 0.62488-0.22793 0.75907-0.36115-0.18253 0.90422
   9  -3  17 1915.04  365.25   1 0.97340-0.57687-0.21658-0.18130-0.07464 0.79645
   9   5 -14  694.40  336.93   1-0.46109 0.65739-0.03170 0.69432-0.88678 0.29281
  -9  -5  14  222.60  130.20   1 0.74158-0.93812-0.62227-0.04076 0.25064 0.34387
   9   5 -13 1733.56  310.00   1-0.44854 0.65133-0.01467 0.67729-0.89364 0.34210
  -9  -5  13  942.83  239.66   1 0.74775-0.95076-0.61687-0.04616 0.24561 0.30644
   9   5 -12 1753.14  374.45   1-0.43393 0.64322 0.00479 0.65782-0.90093 0.39181
  -9  -5  12  976.03  426.54   1 0.75262-0.96209-0.61253-0.05050 0.24159 0.26799
   9   5 -11 2731.81  441.16   1-0.41708 0.63288 0.02678 0.63583-0.90847 0.44178
  -9  -5  11 1632.86  337.84   1 0.75613-0.97207-0.60935-0.05368 0.23865 0.22846
   9   5 -10 3105.41  461.81   1-0.39782 0.62011 0.05136 0.61125-0.91602 0.49176
  -9  -5  10 3668.49  657.51   1 0.75823-0.98063-0.60742-0.05561 0.23688 0.18776
   9   5  -9 3980.79  479.75   1-0.37596 0.60475 0.07858 0.58402-0.92329 0.54145
  -9  -5   9 2739.18  459.90   1 0.75884-0.98771-0.60686-0.05617 0.23637 0.14582
   9   5  -8 1990.42  264.25   1-0.35135 0.58664 0.10843 0.55418-0.92994 0.59053
  -9  -5   8 1817.32  261.54   1 0.75785-0.99319-0.60777-0.05526 0.23720 0.10252
   9  -5  -8 2230.15  168.22   1 0.97538-0.73968-0.00065-0.66232-0.22048-0.11915
   9   5  -7 6065.17  376.67   1-0.32325 0.56501 0.14071 0.52228-0.93579 0.63872
  -9  -5   7 5664.54  553.57   1 0.75513-0.99693-0.61025-0.05277 0.23949 0.05776
   9  -5  -7 5653.62  254.89   1 0.97267-0.73054 0.01672-0.67970-0.23157-0.06561
   9   5  -6 9489.35  721.29   1-0.29277 0.54104 0.17552 0.48746-0.93993 0.68530
  -9  -5   611907.71 1098.21   1 0.75048-0.99875-0.61444-0.04859 0.24336 0.01143
   9  -5  -610024.02  701.09   1 0.97054-0.72199 0.02874-0.69172-0.23918-0.01555
   9   5  -5  407.76  232.40   1-0.25931 0.51408 0.21253 0.45046-0.94211 0.72992
  -9  -5   5  106.62   99.67   1 0.74369-0.99842-0.62044-0.04258 0.24893-0.03660
   9  -5  -5  582.90  197.88   1 0.96910-0.71412 0.03632-0.69930-0.24395 0.03167
   9   5  -4  523.11  231.43   1-0.22291 0.48419 0.25140 0.41158-0.94186 0.77211
  -9  -5   4  584.63  264.73   1 0.73445-0.99564-0.62837-0.03465 0.25635-0.08649
   9  -5  -4  988.23  287.34   1 0.96834-0.70694 0.04014-0.70311-0.24635 0.07652
   9   5  -3 1602.75  320.44   1-0.18373 0.45150 0.29175 0.37124-0.93868 0.81136
  -9  -5   3 2702.47  393.52   1 0.72240-0.99007-0.63834-0.02469 0.26578-0.13838
   9  -5  -3 1765.83  221.81   1 0.96823-0.70039 0.04072-0.70370-0.24671 0.11935
   9   5  -2 2907.30  395.95   1-0.14070 0.41517 0.33283 0.33050-0.93243 0.84758
  -9  -5   2 1802.74  318.30   1 0.70709-0.98122-0.65043-0.01259 0.27737-0.19244
   9  -5  -2 2092.77  257.91   1 0.96868-0.69442 0.03848-0.70146-0.24531 0.16040
   9   5  -1  443.47  218.29   1-0.09682 0.37767 0.37449 0.28884-0.92215 0.87973
  -9  -5   1  658.55  219.34   1 0.68794-0.96854-0.66472 0.00168 0.29131-0.24885
   9  -5  -1  421.68  195.48   1 0.96960-0.68892 0.03375-0.69673-0.24233 0.19988
   9   5   0 1464.40  276.53   1-0.05116 0.33839 0.41600 0.24732-0.90791 0.90791
  -9  -5   0 1554.95  240.37   1 0.66422-0.95128-0.68123 0.01819 0.30777-0.30777
   9  -5   0  626.75  222.54   1 0.97090-0.68379 0.02680-0.68978-0.23795 0.23795
   9   5   1 4514.34  396.59   1-0.00422 0.29782 0.45676 0.20657-0.88957 0.93200
  -9  -5  -1 4101.15  426.02   1 0.63501-0.92853-0.69990 0.03686 0.32693-0.36939
   9  -5   1 4542.22  408.06   1 0.97248-0.67894 0.01786-0.68083-0.23229 0.27474
   9   5   2 6114.01  550.93   1 0.04346 0.25652 0.49618 0.16715-0.86712 0.95197
  -9   5  -2 5861.95  426.56   1-0.32744 0.02717 0.13666 0.52595-0.93493 0.85008
  -9  -5  -2 6197.52  853.56   1 0.59883-0.89879-0.72045 0.05706 0.34976-0.43464
   9  -5   2 6494.64  563.15   1 0.97422-0.67426 0.00712-0.67009-0.22546 0.31037
   9   5   3 1227.06  254.58   1 0.09198 0.21468 0.53353 0.12959-0.84076 0.96804
  -9   5  -3 1122.20  158.62   1-0.39430 0.08753 0.05579 0.60681-0.91728 0.79000
  -9  -5  -3 1032.19  329.01   1 0.55481-0.86119-0.74281 0.07941 0.37471-0.50202
   9  -5   3 1501.26  240.96   1 0.97603-0.66965-0.00525-0.65772-0.21754 0.34490
   9   5   4  345.65  188.84   1 0.13952 0.17359 0.56877 0.09434-0.81057 0.98028
  -9   5  -4  631.36  168.06   1-0.44771 0.13444-0.01355 0.67617-0.89407 0.72437
  -9  -5  -4  459.87  135.41   1 0.50065-0.81347-0.76628 0.10288 0.40267-0.57242
   9  -5   4  665.90  245.35   1 0.97781-0.66500-0.01911-0.64386-0.20861 0.37843
   9   5   5  540.54  275.97   1 0.18620 0.13337 0.60133 0.06178-0.77699 0.98913
  -9   5  -5  399.85  178.82   1-0.49055 0.17154-0.07194 0.73486-0.86843 0.65615
  -9  -5  -5  275.05   88.03   1 0.43374-0.75299-0.78985 0.12646 0.43357-0.64575
   9  -5   5  519.75  228.57   1 0.97945-0.66021-0.03434-0.62863-0.19874 0.41101
   9   5   6 4329.96  359.29   1 0.23158 0.09444 0.63096 0.03216-0.74044 0.99501
  -9   5  -6 4653.50  263.78   1-0.52389 0.19848-0.12087 0.78380-0.84316 0.58843
   9  -5   6 5266.02  390.70   1 0.98085-0.65519-0.05082-0.61215-0.18796 0.44270
   9   5   7  744.94  175.84   1 0.27593 0.05648 0.65741 0.00547-0.70118 0.99838
  -9   5  -7  467.38  211.13   1-0.55017 0.21837-0.16153 0.82445-0.81928 0.52209
   9  -5   7  700.13  291.67   1 0.98194-0.64985-0.06846-0.59451-0.17634 0.47353
   9   5   8 2400.39  308.02   1 0.31774 0.02110 0.68080-0.01791-0.65996 0.99961
  -9   5  -8 2626.34  263.79   1-0.57087 0.23269-0.19509 0.85802-0.79752 0.45788
   9  -5   8 2846.44  350.90   1 0.98261-0.64410-0.08716-0.57580-0.16391 0.50356
   9   5   9  682.67  281.37   1 0.35740-0.01213 0.70104-0.03815-0.61708 0.99919
  -9   5  -9  519.71  187.30   1-0.58716 0.24259-0.22263 0.88555-0.77825 0.39615
   9  -5   9  596.30  213.29   1 0.98278-0.63784-0.10686-0.55611-0.15070 0.53280
   9   5  10 3708.80  488.57   1 0.39479-0.04309 0.71822-0.05533-0.57296 0.99753
  -9   5 -10 2700.92  371.27   1-0.59994 0.24898-0.24504 0.90797-0.76158 0.33703
   9  -5  10 2363.89  386.26   1 0.98236-0.63100-0.12747-0.53550-0.13674 0.56130
   9   5  11  291.93  154.22   1 0.43100-0.07247 0.73166-0.06822-0.52810 0.99503
  -9   5 -11  652.96  320.10   1-0.61047 0.25252-0.26260 0.92618-0.74723 0.28003
   9  -5  11  990.45  238.69   1 0.98128-0.62349-0.14893-0.51404-0.12206 0.58907
   9   5  12 5553.39  845.72   1 0.46367-0.09868 0.74306-0.07962-0.48255 0.99192
  -9   5 -12 5052.57  770.80   1-0.61816 0.25380-0.27691 0.94048-0.73565 0.22598
   9  -5  12 5204.20  810.62   1 0.97944-0.61523-0.17119-0.49178-0.10668 0.61614
  10   0 -21  275.22  162.81   1-0.68064 0.86522-0.41181 0.41181-0.60592-0.28600
  10   0 -20 9580.16 1003.61   1-0.68276 0.87376-0.41733 0.41733-0.59971-0.24973
  10   0 -19  260.33  147.38   1-0.68432 0.88173-0.42145 0.42145-0.59504-0.21193
  10   0 -18  626.05  203.17   1-0.68527 0.88910-0.42400 0.42400-0.59213-0.17237
 -10   0  18  647.33  184.29   1 0.29267-0.49573-0.82297 0.82297 0.48688 0.27741
  10   0 -17  346.75  155.87   1-0.68556 0.89580-0.42476 0.42476-0.59125-0.13078
 -10   0  17  300.07  125.80   1 0.30960-0.51909-0.82013 0.82013 0.48117 0.24066
  10   0 -16  217.22  148.22   1-0.68507 0.90173-0.42347 0.42347-0.59273-0.08682
 -10   0  16  205.64   90.65   1 0.32278-0.53871-0.81772 0.81772 0.47659 0.20277
  10   0 -15  638.39  220.64   1-0.68367 0.90675-0.41974 0.41974-0.59698-0.04009
 -10   0  15  189.41  108.24   1 0.33219-0.55456-0.81588 0.81588 0.47325 0.16365
  10   0 -14  453.32  250.28   1-0.68113 0.91063-0.41310 0.41310-0.60447 0.00986
 -10   0  14  512.52  128.79   1 0.33774-0.56654-0.81476 0.81476 0.47125 0.12319
  10   0 -13  318.22  170.88   1-0.67712 0.91303-0.40288 0.40288-0.61577 0.06363
 -10   0  13  153.19  108.33   1 0.33926-0.57450-0.81445 0.81445 0.47070 0.08128
  10   0 -1228212.02  675.82   1-0.67114 0.91347-0.38822 0.38822-0.63153 0.12186
 -10   0  1230641.49  699.84   1 0.33652-0.57820-0.81501 0.81501 0.47169 0.03783
  10   0 -11  311.11  137.09   1-0.66246 0.91120-0.36792 0.36792-0.65251 0.18531
 -10   0  11  264.37  118.51   1 0.32922-0.57733-0.81647 0.81647 0.47431-0.00724
  10   0 -10 7363.40  350.91   1-0.64995 0.90511-0.34041 0.34041-0.67946 0.25474
 -10   0  10 8109.59  318.78   1 0.31697-0.57152-0.81880 0.81880 0.47862-0.05401
  10   0  -9  336.28  164.86   1-0.63197 0.89354-0.30353 0.30353-0.71307 0.33081
 -10   0   9  186.85   86.90   1 0.29937-0.56035-0.82188 0.82188 0.48464-0.10249
  10   0  -842131.83  677.37   1-0.60606 0.87405-0.25455 0.25455-0.75357 0.41379
 -10   0   843692.22  700.91   1 0.27593-0.54335-0.82550 0.82550 0.49233-0.15264
  10   0  -7    4.69   33.21   1 0.72325-0.44936 0.56870-0.56870 0.39175-0.68894
  10   0  -7   68.98   95.73   1-0.56874 0.84296-0.19156 0.19156-0.79989 0.50271
 -10   0   7  156.08   87.26   1 0.24617-0.52002-0.82934 0.82934 0.50158-0.20436
  10   0  -623077.21  434.25   1-0.51561 0.79622-0.10847 0.10847-0.84992 0.59519
 -10   0   625863.06  453.05   1 0.20961-0.48990-0.83290 0.83290 0.51217-0.25741
  10   0  -5  219.71  113.73   1-0.44189 0.72859-0.00577 0.00577-0.89704 0.68491
 -10   0   5  -35.03   63.79   1-0.67721 0.38998-0.40310 0.40310-0.61553 0.82790
  10   0  -5  434.56  198.64   1-0.16599 0.45322 0.83491-0.83491-0.52474 0.31225
  10   0  -4 2340.10  133.17   1-0.34357 0.63676 0.11770-0.11771-0.93172 0.76201
 -10   0   4 2486.80  149.89   1-0.61996 0.32631-0.28030 0.28030-0.73285 0.90274
  10   0  -4 2516.95  212.82   1-0.11474 0.40843 0.83579-0.83579-0.53692 0.36692
  10   0  -3  263.31   85.38   1-0.22322 0.52292 0.25108-0.25108-0.94187 0.81456
 -10   0   3  377.98  102.67   1-0.53215 0.23237-0.13345 0.13345-0.83606 0.96342
  10   0  -3  132.58  110.26   1-0.05602 0.35618 0.83396-0.83396-0.54896 0.42147
  10   0  -2 6043.94  210.22   1-0.08990 0.39628 0.38091-0.38091-0.92023 0.83538
 -10   0   2 5661.25  187.44   1-0.41665 0.11046 0.02733-0.02733-0.90865 0.99350
  10   0  -2 6198.27  218.52   1 0.00982 0.29679 0.82836-0.82836-0.56009 0.47509
  10   0  -1  233.85  112.36   1 0.04150 0.27125 0.49460-0.49460-0.86812 0.82570
 -10   0   1  291.02  128.86   1-0.28686-0.02583 0.18215-0.18215-0.94049 0.98292
  10   0   0  417.83   94.03   1 0.15960 0.15960 0.58303-0.58303-0.79661 0.79661
 -10   0   0  271.70   77.64   1-0.15960-0.15960 0.31584-0.31584-0.93529 0.93529
  10   0   1  217.62   80.23   1 0.25907 0.06674 0.64742-0.64742-0.71674 0.75920
 -10   0  -1  141.56   80.35   1-0.04737-0.27814 0.41937-0.41937-0.90657 0.86415
  10   0   1  667.98  191.89   1 0.24126 0.08485 0.77876-0.77876-0.57906 0.62154
  10   0   2  414.10  122.71   1 0.33969-0.00745 0.69225-0.69225-0.63669 0.72161
 -10   0  -2  210.65   74.39   1 0.04472-0.37661 0.49720-0.49720-0.86648 0.78163
  10   0   2  189.93  142.67   1 0.32475 0.00784 0.74881-0.74881-0.57776 0.66273
  10   0   3  283.93  129.00   1 0.40467-0.06589 0.72116-0.72116-0.56227 0.68962
  10   0   3  428.39  198.74   1 0.40847-0.06947 0.71158-0.71158-0.57166 0.69915
  10   0   4 8041.30  507.73   1 0.45666-0.11141 0.74078-0.74078-0.49264 0.66244
  10   0   4 8565.04  286.05   1 0.49033-0.14487 0.66744-0.66744-0.56043 0.73042
  10   0   5   39.29  101.25   1 0.49882-0.14711 0.75303-0.75303-0.42907 0.64131
  10   0   5  646.64  236.91   1 0.56886-0.21712 0.61686-0.61686-0.54394 0.75653
  10   0   6134255.3 3381.63   1 0.53346-0.17529 0.76010-0.76010-0.37102 0.62571
  10   0   6135711.4 3419.29   1 0.64219-0.28402 0.56071-0.56071-0.52266 0.77776
  10   0   7   23.01   98.21   1 0.56292-0.19859 0.76278-0.76278-0.31823 0.61540
  10   0   7  821.17  220.48   1 0.70936-0.34475 0.49993-0.49993-0.49686 0.79448
  10   0   8  346.19  109.92   1 0.58727-0.21648 0.76340-0.76340-0.26894 0.60856
  10   0   8  202.06  134.38   1 0.76945-0.39825 0.43559-0.43559-0.46711 0.80724
  10   0   9  260.72  156.47   1 0.60802-0.23078 0.76193-0.76193-0.22306 0.60513
  10   0   9  342.86  146.96   1 0.82222-0.44458 0.36846-0.36846-0.43378 0.81644
  10   0  10 8418.18  357.05   1 0.62588-0.24219 0.75885-0.75885-0.18003 0.60455
  10   0  10 8541.05  353.32   1 0.86736-0.48328 0.29946-0.29946-0.39748 0.82265
  10   0  11   87.02  132.42   1 0.64137-0.25122 0.75446-0.75446-0.13938 0.60635
  10   0  11   94.65  105.88   1 0.90560-0.51711 0.23075-0.23075-0.35585 0.82422
  10   0  12 7522.09  924.12   1 0.65538-0.25932 0.74854-0.74854-0.10072 0.61026
  10   0  12 8224.68  358.88   1 0.93560-0.54090 0.15975-0.15975-0.31483 0.82577
  10   0  13  253.28  138.60   1 0.66719-0.26470 0.74214-0.74214-0.06374 0.61574
  10   0  13   68.29   84.94   1 0.95818-0.55726 0.08861-0.08861-0.27207 0.82559
  10   0  14  433.01  213.74   1 0.67755-0.26863 0.73493-0.73493-0.02819 0.62266
  10   0  14  378.66  134.88   1 0.97271-0.56375 0.01645-0.01645-0.23140 0.82577
  10   0  15  301.24  153.46   1 0.68662-0.27127 0.72698-0.72698 0.00613 0.63079
  10   0  15  259.66  133.78   1 0.98107-0.56567-0.05376 0.05376-0.18603 0.82287
  10   0  16 3412.37  576.56   1 0.69456-0.27278 0.71835-0.71835 0.03942 0.63996
  10   0  17  -44.52  115.38   1 0.70146-0.27325 0.70907-0.70907 0.07182 0.65003
  10   0  18  792.24  246.27   1 0.70741-0.27278 0.69918-0.69918 0.10345 0.66085
  10   0  19  309.21  117.16   1 0.71248-0.27142 0.68868-0.68868 0.13443 0.67233
  10   2 -2019906.43 2787.28   1-0.62741 0.81841-0.29460 0.56003-0.72080-0.12865
 -10  -2  2018631.72 2588.40   1 0.54961-0.74003-0.74525 0.47989 0.37751 0.47122
 -10   2  1915764.37 1542.14   1 0.71332-0.90966 0.51533-0.25001 0.47496 0.33167
  10   2 -1917701.50 1778.97   1-0.62707 0.82448-0.29393 0.55936-0.72137-0.08560
 -10  -2  1910760.45 1873.60   1 0.56832-0.76516-0.73628 0.47092 0.36727 0.43902
 -10   2  18 3131.89  375.53   1 0.71520-0.91801 0.52343-0.25811 0.46312 0.30105
  10   2 -18 3628.27  527.06   1-0.62577 0.82960-0.29141 0.55684-0.72352-0.04098
 -10  -2  18 2493.27  571.16   1 0.58492-0.78820-0.72786 0.46250 0.35787 0.40599
 -10   2  17   78.15   80.76   1 0.71672-0.92598 0.53035-0.26502 0.45281 0.26891
  10   2 -17  305.49  249.51   1-0.62339 0.83364-0.28684 0.55227-0.72738 0.00535
 -10  -2  17  304.90  155.95   1 0.59948-0.80918-0.72010 0.45474 0.34938 0.37205
 -10   2  16  267.17  124.06   1 0.71786-0.93359 0.53591-0.27059 0.44436 0.23491
  10   2 -16  242.72  185.95   1-0.61979 0.83645-0.27998 0.54541-0.73312 0.05355
 -10  -2  16  371.09  131.94   1 0.61202-0.82815-0.71312 0.44776 0.34186 0.33712
 -10   2  15 4991.39  366.30   1 0.71864-0.94083 0.53990-0.27457 0.43823 0.19858
  10   2 -15 5050.52  457.45   1-0.61476 0.83783-0.27053 0.53596-0.74086 0.10377
 -10  -2  15 4849.96  648.95   1 0.62255-0.84511-0.70705 0.44169 0.33541 0.30114
 -10   2  14 4225.72  242.29   1 0.71903-0.94768 0.54194-0.27661 0.43507 0.15929
  10   2 -14 3899.78  329.00   1-0.60804 0.83754-0.25815 0.52358-0.75075 0.15613
 -10  -2  14 3054.09  433.08   1 0.63102-0.86001-0.70201 0.43665 0.33011 0.26400
  10  -2 -14 3293.44  181.78   1 0.38737-0.15812 0.72167-0.98718-0.57369-0.02129
 -10   2  13 2710.26  169.55   1 0.71895-0.95406 0.54149-0.27617 0.43576 0.11614
  10   2 -13 1877.54  374.37   1-0.59895 0.83483-0.24328 0.50845-0.76293 0.21101
 -10  -2  13 2109.41  415.63   1 0.63741-0.87232-0.69843 0.43321 0.32540 0.22665
  10  -2 -13 2388.45  337.92   1 0.38415-0.14844 0.72317-0.98868-0.57397 0.02148
 -10   2  12  659.35  141.36   1 0.71822-0.95979 0.53770-0.27237 0.44162 0.06783
  10   2 -12  815.69  339.38   1-0.58785 0.83012-0.22382 0.48899-0.77738 0.26792
 -10  -2  12  388.77  133.16   1 0.64159-0.88296-0.69584 0.43063 0.32271 0.18687
  10  -2 -12  731.77  155.73   1 0.38688-0.14472 0.72190-0.98741-0.57373 0.06374
 -10   2  11 3707.44  565.43   1 0.71645-0.96449 0.52912-0.26380 0.45465 0.01234
  10   2 -11 2816.32  455.60   1-0.57386 0.82251-0.20006 0.46523-0.79413 0.32713
 -10  -2  11 3757.74  727.85   1 0.64342-0.89125-0.69470 0.42949 0.32153 0.14558
  10  -2 -11 3519.08  545.76   1 0.39503-0.14642 0.71806-0.98358-0.57299 0.10550
 -10   2  10  757.50  193.21   1 0.71280-0.96731 0.51321-0.24789 0.47802-0.05347
  10  -2 -10  306.50   96.87   1 0.38347-0.12830 0.71323-0.97838-0.58672 0.16215
  10   2 -10  581.73  239.79   1-0.55638 0.81143-0.17145 0.43663-0.81303 0.38848
 -10  -2  10  576.24  224.75   1 0.64269-0.89700-0.69516 0.42994 0.32200 0.10265
  10  -2 -10  460.82  154.12   1 0.40812-0.15304 0.71175-0.97726-0.57169 0.14670
 -10   2   9  236.35   66.15   1 0.70521-0.96617 0.48500-0.21968 0.51714-0.13505
  10  -2  -9  348.66   80.02   1 0.36083-0.09924 0.70270-0.96785-0.61319 0.23108
  10   2  -9 1026.87  307.36   1-0.53474 0.79618-0.13742 0.40259-0.83376 0.45166
 -10  -2   9  254.10  112.55   1 0.63918-0.89994-0.69734 0.43213 0.32427 0.05792
  10  -2  -9  513.46  206.96   1 0.42565-0.16412 0.70299-0.96850-0.56975 0.18726
  10  -2  -8  769.80   53.30   1 0.31795-0.04994 0.68091-0.94607-0.65974 0.32008
  10   2  -8  658.68  179.42   1-0.50815 0.77598-0.09744 0.36261-0.85573 0.51609
 -10  -2   8 1421.81  223.32   1 0.63240-0.89997-0.70118 0.43582 0.32924 0.01025
  10  -2  -8  841.93  144.89   1 0.44715-0.17916 0.69175-0.95726-0.56704 0.22704
  10  -2  -749449.56 1293.17   1 0.22591 0.04811 0.62737-0.89262-0.74522 0.44823
  10   2  -750290.03 1456.94   1-0.47585 0.74956-0.05213 0.31717-0.87797 0.58099
  10  -2  -749339.05 1295.18   1-0.63963 0.91403-0.31889 0.05346-0.69941 0.40210
 -10  -2   753063.23 1518.13   1 0.62225-0.89625-0.70722 0.44187 0.33559-0.03853
  10  -2  -748729.80 1356.47   1 0.47209-0.19764 0.67800-0.94351-0.56341 0.26592
  10  -2  -647745.98 1175.13   1-0.06733 0.34821 0.40151-0.66685-0.91337 0.65882
  10   2  -643197.63 1232.20   1-0.43690 0.71710 0.00085 0.26418-0.89950 0.64494
 -10  -2   643894.61 1404.81   1 0.60810-0.88853-0.71533 0.44997 0.34423-0.08961
  10  -2  -645094.70 1231.37   1 0.49992-0.21902 0.66172-0.92723-0.55874 0.30374
  10   2  -5269097.6 7028.02   1-0.39084 0.67754 0.06013 0.20491-0.91849 0.70635
 -10  -2   5267564.6 6979.87   1 0.58935-0.87621-0.72553 0.46018 0.35531-0.14313
  10  -2  -5256909.2 6380.85   1 0.53008-0.24273 0.64290-0.90841-0.55288 0.34038
  10   2  -417982.32  502.44   1-0.33745 0.63065 0.12493 0.14011-0.93301 0.76330
 -10  -2   417732.62  671.78   1 0.56527-0.85856-0.73778 0.47242 0.36897-0.19922
  10  -2  -417756.16  441.46   1 0.56199-0.26818 0.62156-0.88707-0.54572 0.37572
  10   2  -344044.42  781.90   1-0.27676 0.57646 0.19339 0.07180-0.94127 0.81396
 -10  -2   345111.84  730.69   1 0.53499-0.83470-0.75189 0.48653 0.38527-0.25796
  10  -2  -344399.62  760.35   1 0.59494-0.29464 0.59796-0.86339-0.53709 0.40954
  10   2  -225642.92  565.30   1-0.21030 0.51650 0.26455 0.00064-0.94115 0.85628
 -10  -2   225553.83  489.70   1 0.49750-0.80364-0.76752 0.50216 0.40422-0.31934
  10  -2  -226936.63  582.03   1 0.62868-0.32194 0.57179-0.83722-0.52707 0.44204
  10  -2   0 5039.60  298.58   1 0.71861-0.39949 0.53975-0.80507 0.43846-0.43846
 -10   2   0 5293.32  317.04   1 0.27606-0.59546 0.65748-0.39233-0.70106 0.70106
  10   2   0 5569.86  471.40   1-0.06540 0.38454 0.40326-0.13792-0.91274 0.91274
 -10  -2   0 6487.68  685.90   1 0.39661-0.71551-0.80085 0.53545 0.44870-0.44870
  10  -2   0 5481.85  399.98   1 0.69597-0.37638 0.51287-0.77830-0.50256 0.50256
  10  -2   1  425.93   75.27   1 0.72623-0.40053 0.60742-0.87263 0.32188-0.27941
 -10   2  -1  206.53   42.10   1 0.38327-0.70909 0.71314-0.44798-0.58696 0.54450
  10   2   1  734.53  234.66   1 0.00810 0.31741 0.46715-0.20181-0.88413 0.92656
 -10  -2  -1  597.14  129.41   1 0.33033-0.65567-0.81625 0.55085 0.47392-0.51638
  10  -2   1  246.75  176.11   1 0.72864-0.40262 0.48045-0.74588-0.48809 0.53061
  10  -2   2 1925.74  280.88   1 0.72500-0.39284 0.63739-0.90260 0.26095-0.17602
 -10   2  -2 1362.35  107.64   1 0.43598-0.76831 0.73352-0.46814-0.52139 0.43650
  10   2   2  889.66  164.59   1 0.08038 0.25175 0.52462-0.25937-0.84753 0.93238
 -10  -2  -2 1729.42  150.10   1 0.25203-0.58380-0.82865 0.56325 0.49980-0.58473
  10  -2   2 1472.47  206.33   1 0.76003-0.42746 0.44642-0.71180-0.47228 0.55731
  10  -2   3 2192.94  279.03   1 0.72289-0.38427 0.65263-0.91783 0.22691-0.09951
 -10   2  -3 1649.12  117.41   1 0.46560-0.80438 0.74367-0.47830-0.47974 0.35240
  10   2   3 1597.66  225.43   1 0.14872 0.18985 0.57535-0.31010-0.80426 0.93155
  10  -2   3 1648.80  213.44   1 0.79010-0.45109 0.41073-0.67611-0.45501 0.58256
  10   2   3 1926.26  170.37   1-0.15937 0.49831 0.83515-0.56928-0.52641 0.65390
  10  -2   4 3618.53  314.33   1 0.72133-0.37625 0.66051-0.92571 0.20832-0.03846
  10   2   4 2458.67  227.10   1 0.21252 0.13251 0.61876-0.35351-0.75628 0.92599
  10  -2   4 3245.18  318.64   1 0.81846-0.47301 0.37367-0.63905-0.43644 0.60651
  10   2   4 3082.33  196.28   1-0.05470 0.40011 0.83388-0.56801-0.54921 0.71921
  10  -2   526021.43  792.44   1 0.72049-0.36894 0.66415-0.92936 0.19947 0.01285
  10   2   525599.68  827.67   1 0.27169 0.07982 0.65492-0.38977-0.70516 0.91744
  10  -2   529420.66  919.89   1 0.84491-0.49303 0.33543-0.60081-0.41665 0.62923
  10   2   530254.27  865.98   1 0.06258 0.28928 0.82119-0.55532-0.56719 0.77969
  10  -2   6 2436.23  272.28   1 0.72026-0.36225 0.66509-0.93029 0.19717 0.05761
  10   2   6 2355.37  278.80   1 0.32497 0.03296 0.68464-0.41948-0.65242 0.90716
  10   2   6 1761.18  202.91   1 0.65386-0.29612-0.68805 0.95326 0.31470-0.05991
  10  -2   6 2975.77  323.64   1 0.86930-0.51098 0.29617-0.56155-0.39570 0.65080
  10   2   6 2807.81  185.55   1 0.19103 0.16748 0.79358-0.52794-0.57769 0.83260
  10  -2   7  283.96  132.94   1 0.72049-0.35602 0.66414-0.92935 0.19950 0.09774
  10   2   7  883.99  248.03   1 0.37300-0.00864 0.70845-0.44329-0.59913 0.89633
  10   2   7   79.42   37.86   1 0.64342-0.27921-0.69470 0.95992 0.32153-0.02427
  10  -2   7  287.82  178.85   1 0.89243-0.52883 0.25719-0.52261-0.37069 0.66874
  10   2   7  525.90  170.70   1 0.32655 0.03844 0.74808-0.48244-0.57768 0.87508
  10  -2   8 6723.08  716.57   1 0.72104-0.35011 0.66179-0.92700 0.20522 0.13449
  10   2   8 4972.11  316.88   1 0.41684-0.04575 0.72615-0.46077-0.54675 0.88633
  10   2   8 4429.63  376.91   1 0.63738-0.26670-0.69845 0.96367 0.32542 0.01430
  10  -2   8 5740.94  358.46   1 0.91236-0.54254 0.21622-0.48164-0.34760 0.68823
  10   2   8 5534.50  230.04   1 0.46563-0.09435 0.68163-0.41612-0.56440 0.90439
  10  -2   9117477.7 3721.91   1 0.72180-0.34440 0.65833-0.92354 0.21352 0.16866
  10   2   9111717.0 3568.76   1 0.45534-0.07779 0.74034-0.47496-0.49452 0.87655
  10   2   9100810.2 3148.85   1 0.63672-0.25958-0.69885 0.96407 0.32584 0.05634
  10  -2   9113654.4 3634.83   1 0.92994-0.55390 0.17464-0.44005-0.32357 0.70678
  10   2   9111226.6 3475.00   1 0.60165-0.22419 0.59292-0.32749-0.53521 0.91787
  10  -2  1010486.77  413.13   1 0.72265-0.33880 0.65396-0.91917 0.22381 0.20083
  10   2  1011470.15  495.31   1 0.48970-0.10569 0.75070-0.48532-0.44344 0.86792
  10  -2  1010531.46  471.87   1 0.94510-0.56284 0.13254-0.39795-0.29867 0.72445
  10   2  10 9368.72  309.91   1 0.72727-0.34338 0.48186-0.21643-0.48873 0.91391
  10  -2  11 3660.03  411.19   1 0.72353-0.33321 0.64880-0.91400 0.23569 0.23141
  10  -2  11 2864.48  305.66   1 0.95780-0.56932 0.09002-0.35544-0.27293 0.74130
  10   2  11 2512.96  345.69   1 0.83578-0.44526 0.34908-0.08370-0.42379 0.89147
  10  -2  1211400.98  948.22   1 0.72436-0.32758 0.64292-0.90813 0.24886 0.26071
  10  -2  1210339.43  469.16   1 0.96801-0.57330 0.04717-0.31258-0.24642 0.75736
  10  -2  13  704.32  183.12   1 0.72510-0.32185 0.63640-0.90161 0.26308 0.28895
  10  -2  13  548.26  220.78   1 0.97482-0.57228 0.00321-0.26840-0.22296 0.77488
  10  -2  14  583.83  203.95   1 0.72568-0.31598 0.62927-0.89448 0.27819 0.31631
  10   2  14 1523.61  233.16   1 0.59471-0.18520 0.76310-0.49782-0.25293 0.84727
  10  -2  14  675.64  224.11   1 0.97997-0.57100-0.03997-0.22521-0.19506 0.78944
  10  -2  15 1682.54  307.95   1 0.72608-0.30992 0.62155-0.88676 0.29404 0.34292
  10   2  15  337.06  159.02   1 0.61414-0.19817 0.76109-0.49580-0.20873 0.84551
  10  -2  15 1184.27  200.04   1 0.98251-0.56712-0.08333-0.18185-0.16647 0.80330
  10  -2  16  215.89   93.51   1 0.72626-0.30363 0.61327-0.87848 0.31054 0.36888
  10   2  16  292.45  154.41   1 0.63146-0.20904 0.75747-0.49219-0.16577 0.84501
  10  -2  16  249.07  126.09   1 0.98239-0.56057-0.12684-0.13834-0.13717 0.81646
  10  -2  17  367.93  154.83   1 0.72618-0.29709 0.60442-0.86963 0.32760 0.39429
  10   2  17  455.91  204.39   1 0.64689-0.21802 0.75243-0.48715-0.12397 0.84566
  10  -2  17  353.74  192.95   1 0.97951-0.55127-0.17046-0.09472-0.10718 0.82892
  10  -2  18  532.04  218.94   1 0.72581-0.29026 0.59502-0.86023 0.34515 0.41921
  10   2  18  231.86  135.81   1 0.66115-0.22651 0.74563-0.48020-0.08308 0.84740
  10  -2  18  288.44  157.87   1 0.97383-0.53897-0.21399-0.05126-0.07648 0.84075
  10   4 -17  180.87  215.42   1-0.53065 0.74097-0.13116 0.66150-0.83737 0.11563
 -10  -4  17  442.46  182.08   1 0.68429-0.89334-0.66734 0.13691 0.29390 0.42801
  10   4 -16 5398.88  566.61   1-0.52407 0.74077-0.12115 0.65149-0.84301 0.16372
 -10  -4  16 3813.21  712.97   1 0.69486-0.91036-0.65967 0.12924 0.28635 0.39309
  10   4 -15  385.53  330.74   1-0.51588 0.73897-0.10887 0.63921-0.84971 0.21288
 -10  -4  15  529.13  207.42   1 0.70396-0.92593-0.65283 0.12240 0.27970 0.35728
  10   4 -14 2350.88  410.89   1-0.50591 0.73539-0.09415 0.62449-0.85743 0.26305
 -10  -4  14 3646.29  738.97   1 0.71161-0.94005-0.64693 0.11650 0.27400 0.32051
  10   4 -13 1938.86  329.26   1-0.49395 0.72983-0.07681 0.60715-0.86608 0.31416
 -10  -4  13 1596.35  303.26   1 0.71777-0.95268-0.64206 0.11163 0.26933 0.28271
  10   4 -12  140.74  215.35   1-0.47997 0.72119-0.05790 0.58799-0.87536 0.36625
 -10  -4  12  279.22  203.55   1 0.72242-0.96379-0.63832 0.10789 0.26576 0.24382
  10   4 -11  809.65  330.53   1-0.46330 0.71101-0.03473 0.56483-0.88551 0.41882
  10   4 -10 1428.34  252.42   1-0.44391 0.69812-0.00847 0.53856-0.89602 0.47176
 -10  -4  10 1508.30  230.29   1 0.72690-0.98120-0.63466 0.10423 0.26229 0.16236
  10  -4 -10  554.33  160.94   1 0.90817-0.65032 0.22530-0.75614-0.35277-0.07301
  10   4  -9 7524.50  436.88   1-0.42155 0.68226 0.02099 0.50909-0.90656 0.52472
 -10  -4   9 6786.77  617.29   1 0.72653-0.98730-0.63497 0.10454 0.26258 0.11960
  10  -4  -9 7032.30  299.63   1 0.90140-0.63732 0.23943-0.77026-0.36075-0.02245
  10   4  -8  487.54  246.30   1-0.39596 0.66317 0.05370 0.47638-0.91669 0.57728
 -10  -4   8  354.04  199.47   1 0.72422-0.99146-0.63686 0.10643 0.26437 0.07534
  10  -4  -8   99.10   81.28   1 0.89721-0.62691 0.24785-0.77869-0.36548 0.02485
  10   4  -710081.93  493.90   1-0.36694 0.64065 0.08962 0.44046-0.92591 0.62893
 -10  -4   710425.36 1043.77   1 0.71979-0.99349-0.64045 0.11002 0.26779 0.02946
  10  -4  -710090.29  386.80   1 0.89528-0.61876 0.25165-0.78248-0.36760 0.06955
 -10  -4   610847.06  887.74   1 0.71298-0.99314-0.64586 0.11543 0.27296-0.01817
  10  -4  -6 9660.90  388.86   1 0.89532-0.61258 0.25158-0.78241-0.36756 0.11209
  10   4  -5  964.04  369.75   1-0.29756 0.58424 0.17013 0.36025-0.93942 0.72723
 -10  -4   5  662.00  196.25   1 0.70349-0.99012-0.65319 0.12276 0.28004-0.06772
  10  -4  -5  563.53  141.22   1 0.89703-0.60807 0.24820-0.77903-0.36567 0.15278
  10   4  -414615.24  595.96   1-0.25768 0.55087 0.21430 0.31609-0.94216 0.77241
 -10  -4   416653.46 1322.40   1 0.69093-0.98402-0.66255 0.13212 0.28918-0.11932
  10  -4  -414136.00  519.31   1 0.90016-0.60498 0.24194-0.77277-0.36216 0.19185
  10   4  -321251.33  795.01   1-0.21439 0.51408 0.26031 0.27008-0.94142 0.81410
 -10  -4   319930.78  680.64   1 0.67481-0.97437-0.67401 0.14358 0.30053-0.17313
  10  -4  -319164.83  636.45   1 0.90445-0.60305 0.23314-0.76397-0.35720 0.22947
 -10   4   2    8.72   15.60   1 0.14722-0.45353 0.57428-0.04378-0.80530 0.89016
 -10   4   1 1020.66  137.08   1-0.09306-0.21969 0.37798 0.15268-0.92112 0.96354
  10   4  -1  663.31  252.40   1-0.11801 0.43077 0.35459 0.17607-0.92754 0.88511
 -10  -4   1 1562.09  318.15   1 0.62914-0.94171-0.70314 0.17243 0.33130-0.28886
  10  -4  -1 1737.13  364.26   1 0.91562-0.60177 0.20898-0.73981-0.34346 0.30088
  10   4   0 5535.57  387.10   1-0.06715 0.38629 0.40168 0.12898-0.91331 0.91331
 -10   4   0 5600.77  250.48   1-0.27419-0.04500 0.19623 0.33416-0.94144 0.94144
 -10  -4   0 6653.08  687.46   1 0.59820-0.91720-0.72079 0.19008 0.35013-0.35013
  10  -4   0 5443.55  329.73   1 0.92207-0.60200 0.19404-0.72488-0.33486 0.33486
  10   4   1 4092.11  322.90   1-0.01502 0.34053 0.44756 0.08310-0.89412 0.93655
 -10   4  -1 4301.13  203.87   1-0.40122 0.07553 0.04707 0.48302-0.91477 0.87234
 -10  -4  -1 4313.86  567.35   1 0.56037-0.88579-0.74016 0.20944 0.37167-0.41411
  10  -4   1 5006.79  376.51   1 0.92884-0.60256 0.17743-0.70827-0.32521 0.36778
  10   4   2 4127.02  419.04   1 0.03763 0.29425 0.49148 0.03919-0.87007 0.95492
 -10   4  -2 2843.13  186.22   1-0.48861 0.15687-0.06916 0.59950-0.86975 0.78484
 -10  -4  -2 3484.26  503.36   1 0.51425-0.84611-0.76078 0.23006 0.39592-0.48079
  10  -4   2 2196.44  379.44   1 0.93577-0.60327 0.15929-0.69013-0.31456 0.39972
  10   4   3 5080.61  335.57   1 0.09072 0.24786 0.53257-0.00207-0.84150 0.96879
 -10   4  -3 5251.91  268.58   1-0.54825 0.21013-0.15850 0.68884-0.82115 0.69378
 -10  -4  -3 4877.88  565.43   1 0.45817-0.79646-0.78190 0.25118 0.42273-0.55004
  10  -4   3 5090.69  359.94   1 0.94269-0.60396 0.13976-0.67059-0.30298 0.43071
  10   4   4 1486.48  353.07   1 0.14229 0.20274 0.57076-0.04026-0.80869 0.97840
 -10   4  -4 1610.37  266.40   1-0.58968 0.24516-0.22699 0.75733-0.77507 0.60525
 -10  -4  -4 1258.56  280.13   1 0.39063-0.73527-0.80243 0.27164 0.45110-0.62094
  10  -4   4 1067.09  231.17   1 0.94945-0.60450 0.11894-0.64978-0.29050 0.46081
  10   4   5  541.59  284.21   1 0.19236 0.15913 0.60547-0.07497-0.77226 0.98440
 -10   4  -5  334.34  165.37   1-0.61944 0.26805-0.27931 0.81017-0.73367 0.52131
 -10  -4  -5  107.51   55.09   1 0.30808-0.65916-0.82039 0.28960 0.48169-0.69399
  10  -4   5  339.19  178.09   1 0.95591-0.60475 0.09694-0.62778-0.27716 0.49006
  10   4   6  631.30  231.43   1 0.24105 0.11688 0.63640-0.10609-0.73272 0.98746
 -10   4  -6  341.08  181.31   1-0.63998 0.28217-0.31961 0.85047-0.69876 0.44392
 -10  -4  -6  245.10   96.76   1 0.20793-0.56544-0.83304 0.30224 0.51264-0.76741
  10  -4   6  398.71  190.89   1 0.96196-0.60457 0.07386-0.60470-0.26300 0.51848
  10   4   7  472.58  277.04   1 0.28682 0.07754 0.66369-0.13338-0.69082 0.98802
 -10   4  -7  179.48  134.76   1-0.65468 0.29046-0.35059 0.88145-0.66968 0.37237
  10  -4   7  288.85  185.98   1 0.96746-0.60386 0.04978-0.58061-0.24805 0.54610
  10   4   7  405.37  123.12   1-0.08268 0.44748 0.83516-0.30341-0.54375 0.84124
  10   4   8 9484.59  706.83   1 0.33000 0.04077 0.68727-0.15696-0.64710 0.98676
 -10   4  -8 8518.36  598.64   1-0.66527 0.29463-0.37437 0.90523-0.64595 0.30617
  10  -4   8 8640.33  657.06   1 0.97142-0.60101 0.02392-0.55431-0.23613 0.57578
  10   4   9  989.93  268.72   1 0.37048 0.00672 0.70727-0.17696-0.60208 0.98419
 -10   4  -9 1784.38  259.83   1-0.67291 0.29586-0.39247 0.92333-0.62701 0.24476
  10  -4   9  787.90  252.56   1 0.97556-0.59872-0.00185-0.52852-0.21972 0.60182
  10   4  10 3221.10  269.44   1 0.40922-0.02521 0.72305-0.19230-0.55653 0.98101
 -10   4 -10 2973.45  219.33   1-0.67839 0.29492-0.40607 0.93693-0.61228 0.18755
  10  -4  10 3002.88  348.67   1 0.97885-0.59558-0.02842-0.50196-0.20258 0.62714
  10   4  11 3849.85  412.48   1 0.44416-0.05369 0.73648-0.20573-0.51020 0.97713
 -10   4 -11 4715.87  413.09   1-0.68225 0.29237-0.41600 0.94686-0.60122 0.13402
  10  -4  11 3669.53  412.37   1 0.98120-0.59151-0.05571-0.47466-0.18475 0.65176
  10   4  12  298.16  162.87   1 0.47642-0.07949 0.74697-0.21622-0.46372 0.97310
 -10   4 -12 1048.75  267.01   1-0.68487 0.28858-0.42293 0.95379-0.59335 0.08368
  10   4  13  957.15  225.38   1 0.50611-0.10272 0.75477-0.22401-0.41733 0.96915
 -10   4 -13  905.43  234.33   1-0.68651 0.28380-0.42734 0.95820-0.58828 0.03614
  10  -4  13  542.78  205.35   1 0.98273-0.58019-0.11227-0.41810-0.14705 0.69897
  10   4  14 2246.52  285.98   1 0.53336-0.12350 0.76008-0.22933-0.37120 0.96547
 -10   4 -14 4368.50  445.01   1-0.68734 0.27822-0.42961 0.96047-0.58564-0.00896
  10  -4  14 3400.44  388.10   1 0.98173-0.57277-0.14145-0.38892-0.12719 0.72157
  10   6  -9 3039.70  521.91   1-0.29187 0.55255 0.17654 0.61905-0.94002 0.55808
 -10  -6   9 3279.85  623.13   1 0.72035-0.98111-0.64000-0.15563 0.26736 0.11482
  10   6  -8 2916.10  529.23   1-0.26788 0.53506 0.20317 0.59241-0.94178 0.60228
 -10  -6   8 1805.98  472.91   1 0.71830-0.98553-0.64165-0.15399 0.26893 0.07078
  10   6  -7  590.42  251.49   1-0.24162 0.51531 0.23160 0.56399-0.94232 0.64526
 -10  -6   7  229.80  126.20   1 0.71451-0.98820-0.64466-0.15098 0.27181 0.02544
  10   6  -6 5059.68  627.68   1-0.21310 0.49328 0.26165 0.53393-0.94134 0.68671
 -10  -6   6 3865.09  551.48   1 0.70881-0.98897-0.64911-0.14653 0.27610-0.02130
  10   6  -5  433.28  232.80   1-0.18234 0.46903 0.29314 0.50244-0.93851 0.72632
 -10  -6   5  620.04  246.10   1 0.70099-0.98762-0.65508-0.14055 0.28188-0.06955
  10  -6  -5  285.72  135.13   1 0.98235-0.69547-0.07827-0.71729-0.16983-0.04243
  10   6  -4  723.16  214.68   1-0.14944 0.44263 0.32581 0.46977-0.93354 0.76379
 -10  -6   4 1815.34  282.34   1 0.69080-0.98389-0.66265-0.13299 0.28927-0.11941
  10  -6  -4  648.52  231.46   1 0.98204-0.68873-0.07058-0.72499-0.17494 0.00512
  10   6  -3  847.26  332.67   1-0.11311 0.41312 0.35923 0.43677-0.92636 0.79909
 -10  -6   3  200.76  104.97   1 0.67790-0.97746-0.67186-0.12377 0.29838-0.17098
  10  -6  -3  306.96  152.84   1 0.98182-0.68208-0.06605-0.72951-0.17794 0.05057
  10   6  -2 1135.34  253.78   1-0.07645 0.38283 0.39325 0.40275-0.91624 0.83139
 -10  -6   2  706.50  242.83   1 0.66191-0.96793-0.68277-0.11287 0.30933-0.22440
  10  -6  -2  925.65  221.35   1 0.98172-0.67557-0.06431-0.73125-0.17908 0.09417
  10   6  -1 1270.02  267.63   1-0.03821 0.35097 0.42745 0.36855-0.90322 0.86080
 -10  -6   1 1486.82  258.49   1 0.64232-0.95481-0.69539-0.10025 0.32224-0.27978
  10  -6  -1 2132.24  337.77   1 0.98176-0.66918-0.06505-0.73051-0.17860 0.13614
  10   6   0  106.43  171.81   1 0.00131 0.31782 0.46145 0.33455-0.88716 0.88716
 -10  -6   0  162.35  115.95   1 0.61811-0.93711-0.70963-0.08643 0.33815-0.33815
  10  -6   0  184.52  142.14   1 0.98192-0.66291-0.06801-0.72755-0.17664 0.17664
  10   6   1  695.31  314.49   1 0.04180 0.28370 0.49485 0.30115-0.86796 0.91039
 -10  -6  -1  270.28  113.15   1 0.58934-0.91477-0.72554-0.07052 0.35532-0.39776
  10  -6   1  603.53  255.56   1 0.98215-0.65671-0.07297-0.72259-0.17335 0.21581
  10   6   2  789.94  271.45   1 0.08351 0.24861 0.52704 0.26870-0.84572 0.93058
 -10  -6  -2   88.25   66.64   1 0.55463-0.88648-0.74290-0.05317 0.37481-0.45968
  10  -6   2  178.42  149.39   1 0.98240-0.65054-0.07975-0.71581-0.16885 0.25376
  10   6   3  305.33  183.65   1 0.12489 0.21368 0.55815 0.23759-0.82028 0.94756
  10  -6   3  876.00  275.85   1 0.98263-0.64435-0.08820-0.70736-0.16322 0.29058
  10   6   4  314.38  180.92   1 0.16617 0.17886 0.58761 0.20813-0.79189 0.96160
  10  -6   4 1036.10  247.77   1 0.98277-0.63806-0.09818-0.69739-0.15654 0.32636
  10   6   5 5960.89  581.89   1 0.20699 0.14450 0.61516 0.18058-0.76074 0.97288
  10  -6   5 7341.95  645.09   1 0.98276-0.63162-0.10956-0.68600-0.14888 0.36116
  10   6   6  307.16  165.59   1 0.24760 0.11033 0.64045 0.15501-0.72698 0.98173
  10  -6   6  331.83  215.97   1 0.98253-0.62497-0.12225-0.67332-0.14029 0.39503
  11   1 -20  470.85  200.17   1-0.64661 0.86954-0.33334 0.46605-0.68612-0.16332
 -11  -1  20  391.54  165.18   1 0.40518-0.62726-0.79851 0.66581 0.44520 0.40401
  11   1 -19  434.62  242.15   1-0.64682 0.87617-0.33378 0.46649-0.68571-0.12126
 -11  -1  19  224.51  145.01   1 0.42587-0.65461-0.79227 0.65959 0.43696 0.36934
  11   1 -18 2982.46  336.35   1-0.64613 0.88189-0.33232 0.46504-0.68707-0.07743
 -11  -1  18 1893.38  343.88   1 0.44320-0.67837-0.78686 0.65418 0.42943 0.33443
 -11   1  17  111.90   94.04   1 0.69385-0.93502 0.44952-0.31685 0.56258 0.15914
  11   1 -17   64.50  152.41   1-0.64441 0.88659-0.32874 0.46146-0.69039-0.03163
 -11  -1  17  526.42  183.65   1 0.45784-0.69945-0.78201 0.64933 0.42288 0.29855
 -11   1  16 2175.41  227.08   1 0.69375-0.94139 0.44925-0.31659 0.56291 0.11636
  11   1 -16 1759.02  249.37   1-0.64151 0.89010-0.32274 0.45546-0.69591 0.01635
 -11  -1  16 1433.30  244.35   1 0.46982-0.71785-0.77785 0.64517 0.41739 0.26160
  11  -1 -16 1877.75  176.57   1 0.00333 0.24474 0.82908-0.96202-0.55911-0.12088
  11   1 -15  741.36  302.98   1-0.63719 0.89220-0.31395 0.44667-0.70385 0.06676
 -11  -1  15  426.12  165.68   1 0.47909-0.73355-0.77450 0.64182 0.41305 0.22350
  11  -1 -15  455.20  155.76   1-0.00381 0.25836 0.82983-0.96277-0.55799-0.07949
  11   1 -14  235.57  252.51   1-0.63116 0.89258-0.30193 0.43465-0.71446 0.11985
 -11  -1  14  118.03   71.54   1 0.48559-0.74648-0.77208 0.63941 0.40996 0.18415
  11  -1 -14   91.16  104.82   1-0.00594 0.26695 0.83004-0.96298-0.55765-0.03733
  11   1 -13  825.91  303.45   1-0.62302 0.89086-0.28613 0.41885-0.72798 0.17584
  11  -1 -13   20.99  112.58   1-0.68684 0.95468-0.42825 0.29553-0.58722 0.03508
 -11  -1  13  353.89  134.76   1 0.48919-0.75651-0.77072 0.63804 0.40824 0.14343
  11  -1 -13  581.30  183.70   1-0.00305 0.27053 0.82975-0.96269-0.55811 0.00562
  11   1 -12 9470.81  526.55   1-0.61226 0.88651-0.26589 0.39861-0.74460 0.23492
  11  -1 -12 8554.50  382.36   1-0.68100 0.95525-0.41274 0.28003-0.60487 0.09520
 -11  -1  12 9592.65  921.34   1 0.48972-0.76347-0.77052 0.63784 0.40798 0.10125
  11  -1 -12 9553.35  396.78   1 0.00487 0.26906 0.82891-0.96185-0.55934 0.04935
  11   1 -11 1932.83  255.76   1-0.59791 0.87846-0.24143 0.37401-0.76433 0.29732
  11  -1 -11 2525.26  221.46   1-0.67190 0.95257-0.39004 0.25733-0.62960 0.16240
 -11  -1  11 2749.76  336.93   1 0.48696-0.76714-0.77157 0.63889 0.40931 0.05749
  11  -1 -11 2012.20  157.30   1 0.01790 0.26249 0.82742-0.96036-0.56128 0.09379
  11   1 -1010054.35  528.19   1-0.57971 0.86666-0.20990 0.34249-0.78731 0.36276
  11  -1 -10 9207.53  410.70   1-0.65775 0.94484-0.35736 0.22465-0.66305 0.23832
 -11  -1  1010888.71  894.91   1 0.48061-0.76722-0.77394 0.64126 0.41233 0.01203
  11  -1 -10 9994.03  459.49   1 0.03608 0.25077 0.82509-0.95803-0.56383 0.13883
  11  -1  -9  112.29   32.52   1 0.66322-0.37028 0.74449-0.87721-0.07656-0.30559
  11   1  -9   56.90  151.87   1-0.55628 0.84962-0.17129 0.30387-0.81314 0.43104
  11  -1  -9  193.84   80.95   1-0.63545 0.92895-0.31046 0.17775-0.70696 0.32471
 -11  -1   9  595.78  138.47   1 0.47034-0.76338-0.77766 0.64498 0.41714-0.03521
  11  -1  -9  238.50  122.24   1 0.05943 0.23389 0.82169-0.95463-0.56682 0.18432
  11  -1  -8  481.04   74.30   1 0.68178-0.38241 0.73144-0.86416-0.01261-0.32708
  11   1  -8  548.67  173.24   1-0.52635 0.82607-0.12460 0.25719-0.84108 0.50144
  11  -1  -8  925.33  113.07   1-0.59985 0.89958-0.24488 0.11229-0.76171 0.42207
 -11  -1   8 1079.82  158.83   1 0.45572-0.75519-0.78273 0.65005 0.42384-0.08434
  11  -1  -8  970.76  159.80   1 0.08762 0.21212 0.81693-0.94975-0.57003 0.23015
  11  -1  -7  382.85   67.25   1 0.70075-0.39495 0.71012-0.84283 0.06832-0.36555
  11   1  -7 1123.27  264.16   1-0.48851 0.79463-0.06903 0.20161-0.86981 0.57263
  11  -1  -7  447.78  105.45   1-0.54148 0.84759-0.14786 0.01527-0.82760 0.53042
 -11  -1   7  581.48  168.75   1 0.43627-0.74216-0.78906 0.65639 0.43247-0.13541
  11  -1  -7  751.19  192.50   1 0.12114 0.18508 0.81039-0.94322-0.57321 0.27582
  11  -1  -647520.05  628.72   1 0.71799-0.40560 0.67329-0.80589 0.17650-0.43129
  11  -1  -648560.06  670.52   1-0.44680 0.75892-0.01233-0.12018-0.89454 0.63999
  11   1  -648811.98  826.67   1-0.44152 0.75364-0.00527 0.13779-0.89723 0.64267
  11  -1  -649101.76  765.90   1 0.15942 0.15328 0.80173-0.93455-0.57603 0.32112
  11  -1  -511151.68  203.00   1 0.72620-0.40735 0.60561-0.73821 0.32535-0.53767
  11  -1  -511955.41  234.58   1-0.29708 0.61569 0.17067-0.30327-0.93947 0.72728
  11   1  -510729.49  328.06   1-0.38406 0.70268 0.06858 0.06393-0.92075 0.70862
 -11  -1   511472.78  329.85   1 0.38078-0.69939-0.80496 0.67226 0.45501-0.24270
  11  -1  -510567.57  312.79   1 0.20211 0.11707 0.79051-0.92333-0.57812 0.36570
  11  -1  -4118521.2 1444.50   1 0.70353-0.37834 0.47935-0.61201 0.52465-0.69447
  11  -1  -4121193.1 1486.11   1-0.09100 0.41654 0.37989-0.51256-0.92054 0.75084
  11   1  -4122003.8 1639.59   1-0.31607 0.64118 0.14901-0.01641-0.93695 0.76720
 -11  -1   4121376.1 1610.67   1 0.34334-0.66838-0.81360 0.68090 0.46921-0.29937
  11  -1  -3  283.47   54.67   1 0.12561 0.20615 0.55867-0.69130-0.81981 0.69253
  11   1  -3  472.05  116.53   1-0.23881 0.57043 0.23459-0.10199-0.94230 0.81498
 -11   1   3  263.78   52.76   1-0.60836 0.27637-0.25873 0.39145-0.75029 0.87771
 -11  -1   3  511.71  149.20   1 0.29862-0.63010-0.82200 0.68930 0.48489-0.35751
  11  -1  -3  152.83  163.01   1 0.29852 0.03362 0.75896-0.89178-0.57867 0.45121
  11  -1  -219709.34  297.36   1 0.29747 0.04101 0.66971-0.80229-0.68043 0.59552
  11   1  -221384.91  479.07   1-0.15464 0.49275 0.32072-0.18812-0.93446 0.84958
 -11   1   221501.10  325.35   1-0.42721 0.08910 0.01361 0.11890-0.90404 0.98889
 -11  -1   220693.82  402.08   1 0.24605-0.58397-0.82935 0.69665 0.50162-0.41669
  11  -1  -221362.41  490.38   1 0.35066-0.01197 0.73807-0.87082-0.57643 0.49144
  11  -1  -139090.78  530.53   1 0.41074-0.06586 0.72368-0.85636-0.55459 0.51214
  11   1  -140914.42  677.75   1-0.06668 0.41136 0.40210-0.26943-0.91316 0.87073
 -11   1   139191.88  542.78   1-0.21744-0.12717 0.25713-0.12453-0.94159 0.98403
  11  -1  -140350.50  687.62   1 0.40469-0.05954 0.71343-0.84618-0.57204 0.52955
  11  -1   0 6566.54  392.78   1 0.48360-0.13226 0.74903-0.88172-0.45284 0.45284
 -11   1   0 6360.00  394.04   1-0.03947-0.31157 0.42634-0.29367-0.90369 0.90369
  11  -1   0 6540.08  466.79   1 0.45951-0.10791 0.68503-0.81778-0.56531 0.56531
  11   1   0 7182.32  480.18   1-0.11520 0.46670 0.83579-0.70285-0.53682 0.53682
  11  -1   1 2559.86  178.37   1 0.53211-0.17431 0.75988-0.89257-0.37339 0.41584
 -11   1  -1 2458.27  188.23   1 0.09165-0.44924 0.53327-0.40065-0.84095 0.79853
  11  -1   1 2830.73  269.99   1 0.51425-0.15619 0.65294-0.78569-0.55606 0.59856
  11   1   1 3195.27  305.57   1-0.03749 0.39545 0.83276-0.69982-0.55235 0.59485
  11  -1   270478.53  943.61   1 0.56665-0.20268 0.76302-0.89566-0.31095 0.39585
  11   1   268383.56 1000.24   1 0.18052 0.18353 0.59748-0.46485-0.78129 0.86615
 -11   1  -264546.99  875.30   1 0.18394-0.54799 0.59980-0.46718-0.77871 0.69385
  11   1   266404.07  944.88   1 0.04786 0.31656 0.82344-0.69050-0.56538 0.65037
  11  -1   319844.92  356.23   1 0.59264-0.22221 0.76321-0.89585-0.25743 0.38478
  11   1   319922.66  438.96   1 0.25025 0.12034 0.64207-0.50950-0.72464 0.85201
 -11   1  -318187.30  338.30   1 0.24801-0.61862 0.64070-0.50812-0.72662 0.59925
  11  -1   318934.04  475.11   1 0.62031-0.24947 0.57847-0.71119-0.52969 0.65724
  11   1   319994.01  416.07   1 0.13997 0.23107 0.80629-0.67347-0.57470 0.70216
  11  -1   4  651.87  103.71   1 0.61310-0.23622 0.76124-0.89389-0.21118 0.38099
  11   1   4  824.71  190.72   1 0.31181 0.06522 0.67760-0.54503-0.66604 0.83587
  11  -1   4  698.92  238.52   1 0.67020-0.29293 0.53659-0.66930-0.51272 0.68279
  11   1   4  582.70  125.97   1 0.23649 0.14103 0.78027-0.64745-0.57900 0.74894
  11  -1   511631.37  392.10   1 0.62980-0.24646 0.75790-0.89054-0.17006 0.38233
  11   1   512604.16  439.83   1 0.36588 0.01757 0.70511-0.57253-0.60740 0.81969
  11  -1   513691.26  514.94   1 0.71724-0.33354 0.49209-0.62480-0.49336 0.70595
  11   1   513157.50  450.47   1 0.33557 0.04843 0.74442-0.61160-0.57725 0.78968
  11  -1   6 6759.23  282.32   1 0.64380-0.25401 0.75360-0.88624-0.13264 0.38736
  11   1   6 6904.42  320.25   1 0.41375-0.02364 0.72490-0.59222-0.55074 0.80542
  11  -1   6 7038.60  379.17   1 0.76089-0.37060 0.44544-0.57813-0.47181 0.72692
  11   1   6 6597.16  293.01   1 0.43504-0.04471 0.69814-0.56539-0.56861 0.82361
  11  -1   7  991.84  160.59   1 0.65626-0.26045 0.74812-0.88084-0.09807 0.39531
  11   1   7 1394.03  170.90   1 0.45501-0.05844 0.74023-0.60754-0.49499 0.79213
  11  -1   7  831.46  154.04   1 0.80107-0.40434 0.39681-0.52950-0.44811 0.74573
  11   1   7  861.62  147.57   1 0.53164-0.13485 0.64189-0.50914-0.55255 0.85005
  11  -1   817828.10  804.68   1 0.66668-0.26444 0.74246-0.87518-0.06542 0.40512
  11   1   820179.07  823.73   1 0.49103-0.08800 0.75105-0.61836-0.44136 0.78094
  11  -1   820045.39  840.58   1 0.83744-0.43427 0.34664-0.47933-0.42251 0.76265
  11   1   818650.17  739.47   1 0.62346-0.22047 0.57597-0.44325-0.52871 0.86885
  11  -1   9 2590.64  296.59   1 0.67582-0.26715 0.73626-0.86898-0.03437 0.41653
  11   1   9 2181.55  218.54   1 0.52255-0.11307 0.75820-0.62551-0.38993 0.77197
  11  -1   9 2541.37  260.57   1 0.86985-0.46024 0.29524-0.42793-0.39519 0.77784
  11   1   9 2596.44  220.83   1 0.70753-0.29811 0.50172-0.36900-0.49766 0.88031
  11  -1  10 7917.37  663.04   1 0.68389-0.26879 0.72956-0.86228-0.00457 0.42919
  11   1  10 8325.12  401.34   1 0.55095-0.13534 0.76170-0.62906-0.34095 0.76547
  11  -1  10 7580.65  403.66   1 0.89901-0.48474 0.24425-0.37696-0.36346 0.78925
  11   1  10 8074.47  366.55   1 0.78219-0.36614 0.42044-0.28775-0.45977 0.88495
  11  -1  11  463.99  165.52   1 0.69104-0.26952 0.72240-0.85512 0.02422 0.44285
  11   1  11  464.05  163.85   1 0.57529-0.15323 0.76338-0.63074-0.29373 0.76071
  11  -1  11  630.61  232.39   1 0.92334-0.50284 0.19100-0.32371-0.33310 0.80146
  11   1  11  346.16  161.17   1 0.84626-0.42377 0.33337-0.20068-0.41556 0.88325
  11  -1  12 2212.50  440.71   1 0.69738-0.26943 0.71479-0.84750 0.05222 0.45731
  11   1  12 2505.61  391.77   1 0.59677-0.16825 0.76298-0.63034-0.24843 0.75786
  11  -1  12 2510.07  394.07   1 0.94354-0.51683 0.13722-0.26993-0.30147 0.81241
  11   1  12 2189.60  320.62   1 0.89908-0.47237 0.24411-0.11140-0.36338 0.87432
  11  -1  13 3933.55  730.26   1 0.70299-0.26861 0.70672-0.83944 0.07958 0.47241
  11   1  13 5441.57  456.73   1 0.61575-0.18078 0.76083-0.62819-0.20488 0.75676
  11  -1  13 5102.25  403.10   1 0.95963-0.52670 0.08307-0.21578-0.26868 0.82220
  11   1  13 4879.65  340.66   1 0.93944-0.50650 0.14913-0.01642-0.30855 0.86207
  11  -1  14 4507.55  557.89   1 0.70793-0.26712 0.69821-0.83093 0.10641 0.48805
  11   1  14 4448.76  416.89   1 0.63256-0.19114 0.75717-0.62453-0.16291 0.75724
  11  -1  14 4685.86  403.83   1 0.97077-0.52990 0.02754-0.16014-0.23842 0.83280
  11  -1  15  307.72  159.82   1 0.71223-0.26499 0.68925-0.82197 0.13281 0.50411
  11   1  15  260.43  137.48   1 0.64746-0.19958 0.75220-0.61956-0.12235 0.75914
  11  -1  15  219.31  113.47   1 0.97867-0.53138-0.02676-0.10582-0.20366 0.84049
  11  -1  16 4358.01  724.57   1 0.71575-0.26120 0.68010-0.81270 0.15859 0.52084
  11   1  16 4567.99  709.50   1 0.66116-0.20750 0.74562-0.61291-0.08302 0.76242
  11  -1  16 4864.01  429.98   1 0.98245-0.52873-0.08113-0.05145-0.16793 0.84722
  11  -1  17 7888.75 1532.68   1 0.71889-0.25788 0.67022-0.80282 0.18434 0.53755
  11   1  17 8787.58 1161.63   1 0.67281-0.21272 0.73844-0.60572-0.04485 0.76670
  11  -1  18 2173.20  569.10   1 0.72147-0.25400 0.65986-0.79247 0.20986 0.55449
  11   1  18 2460.62  576.28   1 0.68308-0.21655 0.73030-0.59758-0.00769 0.77200
  11   3 -18  902.25  346.64   1-0.56991 0.80573-0.19351 0.59127-0.79858 0.03439
 -11  -3  18  636.12  216.67   1 0.61466-0.84983-0.71162 0.31358 0.34026 0.42360
  11   3 -17  717.54  255.54   1-0.56546 0.80767-0.18617 0.58393-0.80348 0.08174
 -11  -3  17  987.58  270.54   1 0.62726-0.86886-0.70426 0.30623 0.33247 0.38895
  11   3 -16  509.68  317.61   1-0.55955 0.80816-0.17657 0.57432-0.80976 0.13047
 -11  -3  16  415.14  141.96   1 0.63815-0.88556-0.69798 0.30015 0.32492 0.35452
  11   3 -15 1175.13  252.35   1-0.55202 0.80701-0.16447 0.56223-0.81744 0.18061
 -11  -3  15 1034.32  237.08   1 0.64735-0.90122-0.69223 0.29440 0.31898 0.31800
  11   3 -14  451.21  289.53   1-0.54263 0.80401-0.14966 0.54741-0.82653 0.23215
 -11  -3  14  180.29   98.31   1 0.65480-0.91513-0.68744 0.28962 0.31408 0.28043
  11   3 -13  893.65  357.33   1-0.53112 0.79889-0.13187 0.52962-0.83696 0.28504
 -11  -3  13  247.68  152.16   1 0.66046-0.92726-0.68373 0.28591 0.31031 0.24174
  11   3 -12 3043.89  309.64   1-0.51721 0.79137-0.11085 0.50860-0.84864 0.33918
 -11  -3  12 2876.69  429.15   1 0.66426-0.93752-0.68120 0.28338 0.30775 0.20183
  11  -3 -12 3303.27  208.43   1 0.70475-0.43036 0.50443-0.90258-0.49886-0.01134
 -11   3  11   20.39   33.09   1 0.71317-0.99312 0.51471-0.11672 0.47586-0.00886
  11   3 -11  393.48  229.32   1-0.50054 0.78110-0.08633 0.48408-0.86139 0.39438
 -11  -3  11  332.52  141.38   1 0.66609-0.94582-0.67997 0.28215 0.30650 0.16061
  11  -3 -11  117.91  100.59   1 0.69977-0.41895 0.50925-0.90739-0.50098 0.03328
 -11   3  10   56.37   32.24   1 0.70551-0.99193 0.48604-0.08805 0.51576-0.09121
  11   3 -10  204.62  224.66   1-0.48077 0.76772-0.05806 0.45582-0.87491 0.45036
  11  -3 -10  353.73  133.91   1 0.69905-0.41179 0.50994-0.90809-0.50128 0.07610
  11   3  -9 1748.74  410.96   1-0.45759 0.75022-0.02692 0.42449-0.88875 0.50691
 -11  -3   9 1631.28  357.61   1 0.66331-0.95597-0.68184 0.28401 0.30839 0.07379
  11  -3  -9 2188.10  362.30   1 0.70198-0.40830 0.50711-0.90526-0.50004 0.11738
  11   3  -8129207.1 4141.29   1-0.43038 0.72951 0.00945 0.38811-0.90259 0.56318
 -11  -3   8112311.7 3614.21   1 0.65829-0.95741-0.68516 0.28734 0.31176 0.02796
  11  -3  -8131407.6 4140.48   1 0.70806-0.40795 0.50120-0.89935-0.49743 0.15729
  11   3  -747776.42 1148.49   1-0.39896 0.70459 0.04992 0.34764-0.91560 0.61862
 -11  -3   745606.42 1049.79   1 0.65050-0.95609-0.69022 0.29239 0.31692-0.01966
  11  -3  -746330.02 1014.23   1 0.71682-0.41027 0.49251-0.89066-0.49355 0.19593
  11   3  -618641.26  654.34   1-0.36308 0.67520 0.09432 0.30324-0.92697 0.67241
 -11  -3   619795.23 1507.57   1 0.63959-0.95165-0.69709 0.29926 0.32400-0.06920
  11  -3  -617594.68  499.85   1 0.72782-0.41485 0.48130-0.87944-0.48848 0.23337
  11   3  -5  938.59  275.52   1-0.32222 0.64083 0.14190 0.25588-0.93596 0.72377
 -11  -3   5 1395.35  337.79   1 0.62493-0.94369-0.70565 0.30761 0.33393-0.12174
  11  -3  -5 1225.54  257.69   1 0.74069-0.42129 0.46775-0.86590-0.48225 0.26967
  11   3  -4  133.90  213.70   1-0.27722 0.60233 0.19288 0.20491-0.94124 0.77149
 -11  -3   4  102.90   96.28   1 0.60644-0.93163-0.71626 0.31822 0.34523-0.17548
  11  -3  -4  583.82  244.28   1 0.75489-0.42899 0.45220-0.85027-0.47501 0.30495
  11   3  -3 1014.65  277.49   1-0.22800 0.55961 0.24606 0.15173-0.94205 0.81474
 -11  -3   3 1284.34  285.19   1 0.58330-0.91491-0.72870 0.33067 0.35881-0.23150
  11  -3  -3 1968.55  491.27   1 0.77040-0.43806 0.43449-0.83256-0.46658 0.33903
  11   3  -2 2904.93  279.39   1-0.17510 0.51321 0.30043 0.09736-0.93759 0.85271
 -11  -3   2 4476.73  485.13   1 0.55475-0.89279-0.74284 0.34480 0.37474-0.28986
  11  -3  -2 4299.65  347.25   1 0.78672-0.44794 0.41490-0.81297-0.45706 0.37203
 -11   3   1  218.85   49.01   1 0.23748-0.58217 0.63466-0.23678-0.73539 0.77782
  11   3  -1  555.23  181.68   1-0.11843 0.46311 0.35419 0.04380-0.92764 0.88521
 -11   3   1  463.66   79.24   1-0.18591-0.15870 0.28954 0.10825-0.93893 0.98137
 -11  -3   1  263.68  106.81   1 0.51994-0.86441-0.75840 0.36036 0.39304-0.35060
  11  -3  -1  778.99  318.02   1 0.80357-0.45835 0.39357-0.79164-0.44649 0.40398
 -11   3   0  610.66  108.21   1 0.42533-0.77667 0.72949-0.33143-0.53565 0.53565
  11   3   0  662.08  220.78   1-0.06077 0.41182 0.40742-0.00942-0.91121 0.91121
 -11   3   0  542.07  103.55   1-0.50329 0.15244-0.09032 0.48808-0.85937 0.85937
 -11  -3   0  593.04  157.37   1 0.47785-0.82875-0.77495 0.37691 0.41363-0.41363
  11  -3   0  498.96  144.68   1 0.82067-0.46901 0.37062-0.76869-0.43489 0.43489
 -11   3  -1 3589.59  170.88   1 0.48428-0.84208 0.74922-0.35116-0.45180 0.40936
  11   3   1 4643.40  401.86   1-0.00220 0.35964 0.45847-0.06047-0.88870 0.93112
 -11   3  -1 4285.41  209.88   1-0.61365 0.25600-0.26848 0.66662-0.74252 0.70005
 -11  -3  -1 4422.79  462.50   1 0.42733-0.78466-0.79182 0.39379 0.43633-0.47877
  11  -3   1 4110.10  302.12   1 0.83777-0.47967 0.34616-0.74423-0.42226 0.46478
 -11   3  -2  104.89   62.73   1 0.51175-0.87602 0.75602-0.35796-0.40807 0.32318
  11   3   2  495.63  202.34   1 0.05677 0.30727 0.50612-0.10825-0.86058 0.94544
 -11   3  -2  266.92  107.60   1-0.66378 0.29971-0.37094 0.76909-0.64945 0.56450
 -11  -3  -2  610.24  169.67   1 0.36761-0.73127-0.80817 0.41007 0.46012-0.54504
  11  -3   2  129.44  172.66   1 0.85463-0.49009 0.32031-0.71838-0.40865 0.49368
 -11   3  -3  228.65   74.11   1 0.52583-0.89656 0.75881-0.36074-0.38431 0.25697
  11   3   3  291.75  186.74   1 0.11410 0.25640 0.55018-0.15231-0.82720 0.95449
 -11  -3  -3  780.15  217.45   1 0.29636-0.66646-0.82237 0.42428 0.48565-0.61303
  11  -3   3   50.22  186.94   1 0.87106-0.50008 0.29317-0.69124-0.39407 0.52162
  11  -3   4  530.38  150.03   1 0.70283-0.32594 0.47705-0.87504 0.52767-0.35785
  11   3   4  600.14  280.41   1 0.16947 0.20749 0.58990-0.19202-0.78949 0.95920
 -11  -3  -4  392.46  125.65   1 0.21268-0.58921-0.83265 0.43455 0.51132-0.68116
  11  -3   4  723.27  249.47   1 0.88687-0.50946 0.26484-0.66291-0.37855 0.54862
  11  -3   5 1786.46  228.75   1 0.71083-0.32748 0.50537-0.90336 0.48918-0.27690
  11  -3   5 1557.76  257.99   1 0.90283-0.51966 0.23651-0.63463-0.35911 0.57200
  11   3   5 1386.01  206.77   1-0.11301 0.49683 0.83577-0.43696-0.53730 0.74980
  11  -3   678537.97 2503.33   1 0.71548-0.32566 0.52464-0.92263 0.46134-0.20661
  11   3   674064.73 2344.32   1-0.00048 0.39077 0.82949-0.43068-0.55851 0.81351
  11  -3   757385.78 1518.30   1 0.71821-0.32194 0.53768-0.93567 0.44165-0.14447
  11  -3   758686.23 1643.40   1 0.92994-0.53433 0.17464-0.57276-0.32357 0.62162
  11   3   759400.34 1520.81   1 0.12763 0.26933 0.80902-0.41055-0.57375 0.87114
  11  -3   8 7522.34  324.44   1 0.71982-0.31708 0.54625-0.94424 0.42832-0.08868
  11   3   8 7898.14  402.83   1 0.36220 0.04052 0.70336-0.30562-0.61163 0.95128
  11  -3   8 6843.09  394.16   1 0.94178-0.53995 0.14240-0.54053-0.30456 0.64518
  11   3   8 7864.84  291.51   1 0.26973 0.13371 0.76931-0.37085-0.57913 0.91901
  11  -3   943388.04 1272.37   1 0.72072-0.31152 0.55149-0.94947 0.42000-0.03791
  11   3   943269.28 1316.98   1 0.40285 0.00663 0.72039-0.32233-0.56457 0.94660
  11  -3   941467.58 1325.70   1 0.95233-0.54428 0.10941-0.50753-0.28474 0.66794
  11   3   936235.01 1003.30   1 0.42543-0.01572 0.70310-0.30483-0.56978 0.95227
  11  -3  10 9438.12  625.18   1 0.72116-0.30550 0.55416-0.95214 0.41572 0.00882
  11   3  10 9543.95  665.77   1 0.43933-0.02338 0.73475-0.33668-0.51684 0.94132
  11  -3  1011268.25  802.90   1 0.96150-0.54723 0.07571-0.47384-0.26414 0.68993
  11  -3  11 1349.38  192.66   1 0.72126-0.29914 0.55478-0.95277 0.41471 0.05229
  11   3  11 1999.78  313.71   1 0.47270-0.05029 0.74586-0.34780-0.46928 0.93621
  11  -3  11 1178.01  222.50   1 0.96829-0.54670 0.04039-0.43817-0.24650 0.71351
  11  -3  12  596.87  180.63   1 0.72109-0.29251 0.55373-0.95172 0.41640 0.09305
  11   3  12  425.10  242.90   1 0.50314-0.07427 0.75407-0.35601-0.42214 0.93152
  11  -3  12  355.13  169.60   1 0.97446-0.54644 0.00559-0.40337-0.22448 0.73394
  11  -3  13  968.62  293.23   1 0.72069-0.28564 0.55127-0.94926 0.42035 0.13155
  11   3  13 1524.35  220.08   1 0.53086-0.09553 0.75967-0.36161-0.37559 0.92742
  11  -3  13 1007.30  274.11   1 0.97898-0.54454-0.02973-0.36805-0.20173 0.75366
  11  -3  14 1066.35  208.79   1 0.72006-0.27855 0.54759-0.94558 0.42620 0.16816
  11   3  14  874.09  244.76   1 0.55693-0.11550 0.76230-0.36438-0.32972 0.92405
  11  -3  14 1604.81  317.24   1 0.98179-0.54092-0.06553-0.33225-0.17828 0.77266
  11  -3  15   49.91  117.41   1 0.71920-0.27122 0.54284-0.94083 0.43366 0.20315
  11   3  15  487.10  245.42   1 0.57976-0.13188 0.76345-0.36553-0.28462 0.92140
  11  -3  15  562.37  298.39   1 0.98279-0.53550-0.10178-0.29600-0.15412 0.79095
  11  -3  16  514.19  190.36   1 0.71810-0.26366 0.53711-0.93510 0.44252 0.23675
  11   3  16  445.41  159.31   1 0.60043-0.14609 0.76271-0.36478-0.24031 0.91955
  11  -3  16  671.31  207.99   1 0.98189-0.52818-0.13843-0.25935-0.12926 0.80855
 -11  -5  13  322.65  144.52   1 0.69684-0.96364-0.65820-0.00483 0.28491 0.26713
 -11  -5  12  333.02  220.23   1 0.70051-0.97378-0.65545-0.00758 0.28223 0.22735
  11   5 -11 2324.99  394.16   1-0.38424 0.66387 0.06835 0.59425-0.92069 0.45400
 -11  -5  11 2116.17  452.01   1 0.70268-0.98241-0.65381-0.00922 0.28064 0.18647
  11   5 -10 2174.19  425.88   1-0.36426 0.65039 0.09288 0.56973-0.92665 0.50239
 -11  -5  10 1490.18  345.56   1 0.70327-0.98946-0.65336-0.00966 0.28021 0.14444
  11   5  -9  772.28  285.64   1-0.34182 0.63445 0.11977 0.54284-0.93209 0.55026
 -11  -5   9  225.21  130.65   1 0.70216-0.99483-0.65420-0.00883 0.28102 0.10116
  11   5  -8  337.70  238.12   1-0.31626 0.61536 0.14879 0.51420-0.93692 0.59742
 -11  -5   8  576.21  260.62   1 0.69925-0.99837-0.65640-0.00663 0.28316 0.05656
  11  -5  -8  223.69   95.74   1 0.95834-0.65603 0.08803-0.75157-0.27171-0.06890
  11   5  -7 2038.81  299.20   1-0.28862 0.59422 0.18019 0.48280-0.94033 0.64327
 -11  -5   7 1918.27  415.56   1 0.69434-0.99994-0.66005-0.00298 0.28672 0.01053
  11  -5  -7 1758.94  220.76   1 0.95540-0.64687 0.09879-0.76233-0.27829-0.01975
  11   5  -6 2022.31  270.85   1-0.25831 0.57041 0.21362 0.44937-0.94214 0.68752
 -11  -5   6 1661.06  304.49   1 0.68725-0.99931-0.66522 0.00218 0.29180-0.03701
  11  -5  -6 1558.20  178.19   1 0.95352-0.63877 0.10538-0.76892-0.28229 0.02682
  11   5  -5 1028.36  315.77   1-0.22536 0.54397 0.24884 0.41415-0.94196 0.72977
 -11  -5   5 1610.90  249.30   1 0.67771-0.99623-0.67200 0.00896 0.29852-0.08619
  11  -5  -5 1243.82  204.43   1 0.95263-0.63166 0.10841-0.77195-0.28413 0.07124
  11   5  -4 2483.62  367.01   1-0.18986 0.51497 0.28553 0.37746-0.93937 0.76962
 -11  -5   4 2690.75  415.35   1 0.66541-0.99040-0.68043 0.01739 0.30697-0.13710
  11  -5  -4 1888.49  190.96   1 0.95264-0.62546 0.10836-0.77191-0.28411 0.11379
  11   5  -3  342.87  217.54   1-0.15199 0.48360 0.32332 0.33967-0.93400 0.80668
 -11  -5   3  154.51  101.60   1 0.64996-0.98142-0.69056 0.02752 0.31727-0.18987
  11  -5  -3  222.78  121.96   1 0.95345-0.62004 0.10561-0.76916-0.28244 0.15470
  11   5  -2 1787.13  268.18   1-0.11077 0.44907 0.36143 0.30190-0.92579 0.84094
 -11  -5   2 2055.63  454.16   1 0.63056-0.96860-0.70229 0.03889 0.33040-0.24553
  11  -5  -2 2088.95  240.51   1 0.95493-0.61530 0.10046-0.76400-0.27930 0.19415
  11   5  -1 1151.85  291.20   1-0.06902 0.41370 0.39999 0.26334-0.91391 0.87149
 -11  -5   1 1057.63  286.83   1 0.60730-0.95177-0.71578 0.05238 0.34471-0.30227
  11  -5  -1  884.81  232.86   1 0.95696-0.61111 0.09314-0.75669-0.27484 0.23227
  11   5   0 1326.90  256.76   1-0.02584 0.37689 0.43823 0.22510-0.89848 0.89848
 -11  -5   0 1107.97  202.90   1 0.57915-0.93005-0.73084 0.06744 0.36118-0.36118
  11  -5   0  842.51  267.85   1 0.95943-0.60736 0.08388-0.74743-0.26917 0.26917
  11   5   1 1018.03  331.18   1 0.01835 0.33907 0.47567 0.18765-0.87942 0.92185
 -11  -5  -1  466.92  138.42   1 0.54523-0.90256-0.74727 0.08387 0.37986-0.42230
  11  -5   1  757.70  212.88   1 0.96221-0.60392 0.07285-0.73639-0.26238 0.30496
  11   5   2  910.41  281.90   1 0.06369 0.30035 0.51160 0.15152-0.85685 0.94171
 -11  -5  -2  846.78  223.33   1 0.50449-0.86824-0.76475 0.10136 0.40079-0.48566
  11  -5   2 1021.94  307.59   1 0.96518-0.60067 0.06018-0.72373-0.25454 0.33969
  11   5   3 8474.29  462.16   1 0.10857 0.26193 0.54606 0.11705-0.83067 0.95796
 -11  -5  -3 5522.62  713.36   1 0.45559-0.82577-0.78277 0.11938 0.42390-0.55121
  11  -5   3 7537.26  379.61   1 0.96824-0.59751 0.04603-0.70958-0.24571 0.37345
  11   5   4  462.40  208.76   1 0.15309 0.22386 0.57845 0.08467-0.80122 0.97093
 -11  -5  -4  571.10  175.55   1 0.39742-0.77395-0.80063 0.13713 0.44837-0.61821
  11  -5   4  197.34  147.90   1 0.97038-0.59377 0.02962-0.69260-0.23973 0.40955
  11   5   5 1340.40  282.01   1 0.19684 0.18657 0.60846 0.05465-0.76877 0.98091
  11  -5   5 1070.18  238.74   1 0.97331-0.59027 0.01285-0.67583-0.22911 0.44138
  11   5   6 1068.56  271.60   1 0.24004 0.14983 0.63577 0.02710-0.73359 0.98833
  11  -5   6  838.79  314.16   1 0.97601-0.58655-0.00509-0.65788-0.21764 0.47237
  11   5   7  618.68  283.82   1 0.28125 0.11504 0.66049 0.00239-0.69615 0.99335
  11  -5   7  369.04  186.90   1 0.97838-0.58249-0.02412-0.63884-0.20537 0.50256
  11   5   8  496.20  241.76   1 0.32079 0.08192 0.68243-0.01954-0.65679 0.99644
 -11   5  -8  364.52  188.39   1-0.58243 0.18046-0.21452 0.87745-0.78405 0.44441
  11  -5   8  547.70  244.68   1 0.98033-0.57802-0.04418-0.61879-0.19231 0.53196
  11   5   9  606.03  258.59   1 0.35849 0.05065 0.70157-0.03868-0.61585 0.99796
 -11   5  -9  728.80  170.52   1-0.59795 0.18959-0.24150 0.90442-0.76428 0.38218
  11  -5   9 1388.19  327.02   1 0.98177-0.57303-0.06519-0.59778-0.17851 0.56060
  11   5  10  621.20  273.84   1 0.39421 0.02136 0.71797-0.05508-0.57368 0.99825
 -11   5 -10  -20.29  136.21   1-0.61051 0.19512-0.26268 0.92625-0.74717 0.32244
  11   5  11  143.14  152.52   1 0.42901-0.00660 0.73091-0.06746-0.53077 0.99769
 -11   5 -11  736.04  270.73   1-0.61972 0.19791-0.27985 0.94342-0.73322 0.26602
  11  -5  11  403.97  247.71   1 0.98276-0.56117-0.10982-0.55315-0.14870 0.61571
  12   0 -20  436.76  180.93   1-0.65885 0.91371-0.35981 0.35981-0.66063-0.18881
  12   0 -19  232.78  157.44   1-0.65946 0.92073-0.36115 0.36115-0.65930-0.14767
  12   0 -18  830.08  330.22   1-0.65917 0.92686-0.36052 0.36052-0.65993-0.10457
 -12   0  18  388.75  141.40   1 0.22584-0.49268-0.83147 0.83147 0.50758 0.25671
  12   0 -17  840.77  293.74   1-0.65787 0.93198-0.35762 0.35762-0.66279-0.05923
 -12   0  17  128.60   83.75   1 0.23988-0.51316-0.83004 0.83004 0.50346 0.21836
  12   0 -16  698.78  234.37   1-0.65537 0.93589-0.35210 0.35210-0.66821-0.01134
 -12   0  16  260.36   80.32   1 0.25032-0.53003-0.82885 0.82885 0.50033 0.17904
  12   0 -15  167.59  132.71   1-0.65139 0.93833-0.34347 0.34347-0.67654 0.03945
 -12   0  15  212.99  130.09   1 0.25711-0.54326-0.82803 0.82803 0.49825 0.13866
  12   0 -14 8577.06  393.44   1-0.64557 0.93892-0.33115 0.33115-0.68816 0.09354
 -12   0  14 8958.21  343.76   1 0.26020-0.55278-0.82764 0.82764 0.49729 0.09715
  12   0 -13  350.20  154.83   1-0.63739 0.93716-0.31435 0.31435-0.70349 0.15135
 -12   0  13  361.74  120.73   1 0.25944-0.55846-0.82773 0.82773 0.49753 0.05445
  12   0 -1218550.71  704.94   1-0.62612 0.93230-0.29209 0.29209-0.72294 0.21327
 -12   0  1218693.22  677.28   1 0.25468-0.56013-0.82833 0.82833 0.49900 0.01052
  12   0 -11  468.82  229.93   1-0.61075 0.92335-0.26311 0.26311-0.74682 0.27963
 -12   0  11  245.86  111.19   1 0.24569-0.55758-0.82939 0.82939 0.50173-0.03466
  12   0 -1058725.28 2122.28   1-0.58979 0.90863-0.22718 0.22718-0.77493 0.35038
 -12   0  1064436.0314115.76   1 0.23222-0.55055-0.83084 0.83084 0.50572-0.08111
  12   0  -9  188.99  124.08   1-0.56167 0.88690-0.17999 0.17999-0.80754 0.42544
 -12   0   9  202.46  133.43   1 0.21401-0.53877-0.83254 0.83254 0.51094-0.12879
  12   0  -8   53.45  104.74   1-0.52385 0.85547-0.12082 0.12082-0.84319 0.50355
  12   0  -7  121.25   96.35   1-0.47404 0.81158-0.04959 0.04959-0.87910 0.58211
  12   0  -7  260.00  192.09   1-0.16242 0.50063 0.83505-0.83505-0.52564 0.22815
  12   0  -610800.66  323.01   1-0.40856 0.75260 0.03773-0.03773-0.91195 0.65739
  12   0  -611527.76  325.78   1-0.12829 0.47296 0.83578-0.83578-0.53385 0.27886
  12   0  -5  170.81   86.43   1-0.32643 0.67697 0.13784-0.13784-0.93511 0.72298
 -12   0   5  316.19  129.03   1-0.65031 0.29922-0.34117 0.34117-0.67874 0.89110
  12   0  -5  933.02  165.68   1-0.08847 0.43961 0.83534-0.83534-0.54256 0.33006
  12   0  -496052.89 1280.11   1-0.22904 0.58607 0.24496-0.24496-0.94208 0.77233
 -12   0   493526.83 1230.94   1-0.58830 0.23111-0.22459 0.22459-0.77682 0.94664
  12   0  -4100100.9 1373.25   1-0.04290 0.40051 0.83314-0.83314-0.55138 0.38138
  12   0  -3  316.59  154.98   1-0.12048 0.48432 0.35224-0.35224-0.92811 0.80084
 -12   0   3  104.09   76.17   1-0.50476 0.14119-0.09247 0.09247-0.85828 0.98565
  12   0  -3  328.14  180.85   1 0.00829 0.35577 0.82854-0.82854-0.55986 0.43236
  12   0  -2 2942.85  253.63   1-0.00957 0.37978 0.45222-0.45222-0.89185 0.80700
 -12   0   2 2327.26  209.33   1-0.40424 0.03421 0.04323-0.04323-0.91362 0.99847
  12   0  -2 2203.90  196.53   1 0.06483 0.30569 0.82083-0.82083-0.56746 0.48246
  12   0  -1  303.74  120.54   1 0.09626 0.28034 0.53678-0.53678-0.83820 0.79577
 -12   0   1  147.44   80.43   1-0.29655-0.07998 0.17128-0.17128-0.93953 0.98197
  12   0  -1  205.19  201.87   1 0.12630 0.25077 0.80930-0.80930-0.57364 0.53116
  12   0   038243.79  593.38   1 0.19153 0.19153 0.60491-0.60491-0.77291 0.77291
 -12   0   036516.59  575.98   1-0.19152-0.19152 0.28385-0.28385-0.93954 0.93954
  12   0   1  126.95   83.16   1 0.27377 0.11592 0.65615-0.65615-0.70321 0.74567
  12   0   1  933.46  215.99   1 0.26042 0.12962 0.77249-0.77249-0.57916 0.62165
  12   0   2  415.14   92.38   1 0.34289 0.05322 0.69387-0.69387-0.63321 0.71812
  12   0   2  800.87  163.42   1 0.33111 0.06541 0.74624-0.74624-0.57747 0.66244
  12   0   3 1209.63  278.05   1 0.40271 0.00022 0.71439-0.71439-0.57224 0.69974
  12   0   4 6753.13  303.18   1 0.44883-0.03971 0.73812-0.73812-0.50370 0.67349
  12   0   4 6057.21  353.42   1 0.47383-0.06444 0.67701-0.67701-0.56314 0.73314
  12   0   5   37.73  108.39   1 0.48900-0.07341 0.75051-0.75051-0.44452 0.65676
  12   0   5  470.42  174.67   1 0.54328-0.12744 0.63426-0.63426-0.55004 0.76254
  12   0   6 2284.81  214.71   1 0.52286-0.10081 0.75826-0.75826-0.38941 0.64410
  12   0   6 1404.94  190.14   1 0.61012-0.18803 0.58644-0.58644-0.53275 0.78786
  12   0   7  256.62  114.95   1 0.55221-0.12405 0.76184-0.76184-0.33860 0.63577
  12   0   7  478.67  177.63   1 0.67299-0.24447 0.53410-0.53410-0.51167 0.80930
  12   0   8 2046.29  484.72   1 0.57693-0.14231 0.76341-0.76341-0.29041 0.63003
  12   0   8 2032.90  498.70   1 0.73121-0.29626 0.47778-0.47778-0.48687 0.82701
  12   0   9  456.63  202.73   1 0.59829-0.15722 0.76287-0.76287-0.24506 0.62713
  12   0   9  316.91  180.26   1 0.78405-0.34247 0.41818-0.41818-0.45867 0.84132
  12   0  1043517.31 1462.39   1 0.61688-0.16936 0.76064-0.76064-0.20216 0.62668
  12   0  1045185.88 1508.38   1 0.83120-0.38318 0.35574-0.35574-0.42724 0.85241
  12   0  11  344.36  139.91   1 0.63315-0.17917 0.75701-0.75701-0.16137 0.62835
  12   0  11  441.74  193.02   1 0.87226-0.41780 0.29110-0.29110-0.39294 0.86063
  12   0  12 6174.30  380.64   1 0.64745-0.18701 0.75221-0.75221-0.12239 0.63182
  12   0  12 5058.93  269.81   1 0.90761-0.44889 0.22651-0.22651-0.35345 0.86439
  12   0  13  128.78  115.53   1 0.66053-0.19426 0.74596-0.74596-0.08501 0.63701
  12   0  13  322.12  130.51   1 0.93600-0.47107 0.15865-0.15865-0.31418 0.86770
  12   0  14 3173.85  587.27   1 0.67164-0.19893 0.73926-0.73926-0.04889 0.64336
  12   0  14 3368.42  203.43   1 0.95785-0.48669 0.08986-0.08986-0.27283 0.86893
  12   0  15  364.25  218.10   1 0.68143-0.20230 0.73174-0.73174-0.01393 0.65085
  12   0  15   28.27   64.94   1 0.97231-0.49311 0.01885-0.01885-0.23292 0.86975
  12   0  16  534.67  209.11   1 0.69004-0.20448 0.72349-0.72349 0.02003 0.65935
  12   0  17  330.22  180.18   1 0.69758-0.20559 0.71453-0.71453 0.05314 0.66871
  12   0  18  174.66   90.41   1 0.70413-0.20571 0.70490-0.70490 0.08549 0.67881
  12   2 -19 8333.22  755.69   1-0.59881 0.86013-0.24302 0.50819-0.76312-0.04352
 -12  -2  19 4276.49  770.00   1 0.50496-0.76560-0.76456 0.49921 0.40055 0.40575
[truncated: 251,629 more chars]
